# Supplementary material for: Protective Role of Mytilus edulis Hydrolysate in Lipopolysaccharide-Galactosamine Acute Liver Injury
Source: Front Pharmacol. 2021 May 18;12:667572. doi: 10.3389/fphar.2021.667572 (PMC8167060; doi:10.3389/fphar.2021.667572)
Supplement: Supplementary file 2 [file Table4.XLSX]

## Sheet: Sheet1
Name	batch 1	batch 2	batch 3	batch 4	batch 5	batch 6		1	2	3	4	5		lb1	lb2	lb3	lb4	lb5	lb6		1	2	3	4	5
(-)-Quebrachitol	8991.75	10845.5	18718.2	11924.8	13268.9	13206.8	2	0.812911						3.95384	4.03525	4.27226	4.07645	4.12284	4.1208	2	0.950783
(-)-Quebrachitol	3320.29	22899	16087.3	11941.2	28253.4	18810.2	3	0.812288	0.877362					3.52118	4.35982	4.20648	4.07705	4.45107	4.27439	3	0.945852	0.954329
(-)-Quebrachitol	22993.9	10465.6	8001.71	13854.7	29398.7	95393.2	4	0.931335	0.75832	0.806569				4.36161	4.01977	3.90318	4.1416	4.46833	4.97952	4	0.920538	0.918229	0.914276
(-)-Quebrachitol	19133.4	10280.7	8308.1	30385.7	30627.3	94987	5	0.722027	0.815185	0.861785	0.789967			4.28179	4.01202	3.9195	4.48267	4.48611	4.97766	5	0.914118	0.91254	0.914931	0.943186
(-)-Quebrachitol	4309.73	19758.1	5046.72	39320.8	28322	19147.7	6	0.740299	0.788859	0.856357	0.820032	0.891835		3.63445	4.29575	3.70301	4.59462	4.45212	4.28212	6	0.883544	0.886906	0.886474	0.927085	0.932194
(-)-Quebrachitol	14062.8	20574.7	30979.3	30037.9	12661.9	110504								4.14807	4.31333	4.49107	4.47767	4.1025	5.04338
(-)-Quebrachitol	9935.42	13038.6	20088.1	18955.2	17724.9	7828.37		0.819009						3.99719	4.11523	4.30294	4.27773	4.24858	3.89367		0.920332
(-)-Quebrachitol	22896.7	89321.2	34978.5	37752.7	24289	157569								4.35977	4.95095	4.5438	4.57695	4.38541	5.19747
(-)-Quebrachitol	7913.22	176205	13562.1	16724.2	14664.1	14209.4								3.89835	5.24602	4.13233	4.22334	4.16626	4.15258
(-)-Quebrachitol	6138.14	7352.62	9775.86	12230.1	10249.6	11241.9								3.78804	3.86644	3.99016	4.08743	4.01071	4.05084
(-)-Quebrachitol	11750.1	10715.5	16135.9	23812.2	18860	21730.1								4.07004	4.03001	4.20779	4.3768	4.27554	4.33706
(-)-Quebrachitol	23239.7	85132.5	38369.9	44427	36737.9	17149.3								4.36623	4.9301	4.58399	4.64765	4.56511	4.23425
(-)-Quebrachitol	32491.1	43445.5	28001.9	13127.5	31337.9	39442.1								4.51176	4.63795	4.44719	4.11818	4.49607	4.59596
(-)-Quebrachitol	18736.6	13110.7	14479.5	17442.8	145651	32865.7								4.27269	4.11763	4.16075	4.24162	5.16331	4.51674
(-)-Quebrachitol	16373	4365.09	23467.5	31705.1	26549.5	36159.9								4.21413	3.63999	4.37047	4.50113	4.42406	4.55823
(-)-Quebrachitol	29921.4	31953.1	42363.3	60321.3	3784.35	53889.6								4.47598	4.50451	4.62699	4.78047	3.57799	4.73151
(-)-Quebrachitol	44445.7	12228.4	51680.9	54052.2	47666.5	56810.6								4.64783	4.08737	4.71333	4.73281	4.67821	4.75443
(-)-Quebrachitol	35541.3	65345	46491.9	4779.86	34465.4	49008.3								4.55073	4.81521	4.66738	3.67942	4.53738	4.69027
(-)-Quebrachitol	95680	56344	20552.1	8449.73	99420.8	102697								4.98082	4.75085	4.31286	3.92684	4.99748	5.01156
(-)-Quebrachitol	25154.9	30005.8	40641.9	56155.2	29548.1	11962								4.40062	4.47721	4.60897	4.74939	4.47053	4.0778
(-)-Quebrachitol	18517	191989	115125	101628	18603.9	7188.35								4.26757	5.28328	5.06117	5.00701	4.2696	3.85663
(-)-Quebrachitol	32588.5	33053.6	46744.2	19864.6	72155.9	97742.9								4.51306	4.51922	4.66973	4.29808	4.85827	4.99009
(-)-Quebrachitol	22755.2	11756.9	31141.6	1.38088e+06	26641.8	54406.5								4.35708	4.07029	4.49334	6.14016	4.42556	4.73565
(-)-Quebrachitol	35427	37999.5	39994.9	96576.2	144231	91651.4								4.54933	4.57978	4.602	4.98487	5.15906	4.96214
(-)-Quebrachitol	78126.5	89131.2	152879	160135	177597	418975								4.8928	4.95003	5.18435	5.20449	5.24944	5.62219
(-)-Quebrachitol	20850.7	138424	86650.5	37827.7	33320.5	54919.9								4.31912	5.14121	4.93777	4.57781	4.52271	4.73973
(-)-Quebrachitol	4.52974e+06	4.66498e+06	5.03156e+06	4.4019e+06	4.64432e+06	6.40498e+06								6.65607	6.66885	6.7017	6.64364	6.66692	6.80652
(-)-Salsoline	296427	385048	322011	193624	243311	131124								5.47192	5.58551	5.50787	5.28696	5.38616	5.11768
(-)-Salsoline	175294	176894	203045	443232	252629	151284								5.24377	5.24771	5.30759	5.64663	5.40248	5.17979
(-)-Salsoline	1.03667e+06	1.76293e+06	1.71917e+06	1.37337e+06	1.41006e+06	1.01328e+06								6.01564	6.24623	6.23532	6.13779	6.14924	6.00573
(1R_2S)-1-Hydroxypropane-1_2_3-tricarboxylate	47406.3	48727.9	50858.6	43461.3	39786.7	48214.6								4.67584	4.68778	4.70636	4.6381	4.59974	4.68318
(1R_2S)-1-Hydroxypropane-1_2_3-tricarboxylate	46940.5	51807.7	39106.7	74886	71923.2	63565.1								4.67155	4.71439	4.59225	4.8744	4.85687	4.80322
(1R_2S)-1-Hydroxypropane-1_2_3-tricarboxylate	878814	839204	1.04754e+06	902672	1.42058e+06	1.41984e+06								5.9439	5.92387	6.02017	5.95553	6.15247	6.15224
(1R_6R)-6-Hydroxy-2-succinylcyclohexa-2_4-diene-1-carboxylate	243910	289786	261946	52224.7	80401	24504								5.38723	5.46208	5.41821	4.71788	4.90526	4.38924
(1-Ribosylimidazole)-4-acetate	146039	88250	109737	164515	169917	171853								5.16447	4.94571	5.04035	5.21621	5.23024	5.23516
(1-Ribosylimidazole)-4-acetate	87313	57965.1	53861.8	73824.9	94533.6	113629								4.94108	4.76317	4.73128	4.8682	4.97559	5.05549
(1-Ribosylimidazole)-4-acetate	41585.9	36088.5	43307.2	57342.4	62238.6	62969								4.61895	4.55737	4.63656	4.75848	4.79406	4.79913
(1-Ribosylimidazole)-4-acetate	534407	175868	198017	254265	292921	325364								5.72787	5.24519	5.2967	5.40529	5.46675	5.51237
(1-Ribosylimidazole)-4-acetate	137064	98209.5	96034.2	188680	186998	204224								5.13692	4.99215	4.98243	5.27573	5.27184	5.31011
(1-Ribosylimidazole)-4-acetate	35822.8	33009.7	38391.2	587759	437480	501965								4.55416	4.51864	4.58423	5.7692	5.64096	5.70067
(1-Ribosylimidazole)-4-acetate	818618	828068	901559	1.37311e+06	1.05939e+06	1.74128e+06								5.91308	5.91807	5.95499	6.1377	6.02506	6.24087
(1S_3R_4S)-3_4-Dihydroxycyclohexane-1-carboxylate	14956.9	14069.5	15317.8	23549.1	11092.4	26288.3								4.17484	4.14828	4.1852	4.37197	4.04503	4.41976
(1S_3R_4S)-3_4-Dihydroxycyclohexane-1-carboxylate	2.31858e+06	1.03369e+06	1.05801e+06	1.48651e+06	510456	308365								6.36522	6.01439	6.02449	6.17217	5.70796	5.48906
(2R)-2-Hydroxy-3-(phosphonooxy)-propanal	5308.72	8905.33	8344.88	3159.19	10798.2	10497.1								3.72499	3.94965	3.92142	3.49958	4.03335	4.02107
(2R)-3-Sulfolactate	120369	123565	119043	205399	262916	2.19806e+06								5.08051	5.09189	5.0757	5.3126	5.41982	6.34204
(2R_3S)-2_3-Dimethylmalate	59085.2	9501.25	25136.8	53370.5	40405.9	16961.6								4.77148	3.97778	4.40031	4.7273	4.60644	4.22947
(2R_3S)-2_3-Dimethylmalate	27267.1	55820.6	30911.8	19571.1	20030.3	39893.5								4.43564	4.74679	4.49012	4.29162	4.30169	4.6009
(2R_3S)-2_3-Dimethylmalate	57715.5	19804.4	50261.2	23033.6	60771.9	410754								4.76129	4.29676	4.70123	4.36236	4.7837	5.61358
(2R_3S)-2_3-Dimethylmalate	266187	57638.7	214109	9939.55	120738	27465.8								5.42519	4.76071	5.33064	3.99737	5.08184	4.43879
(2R_3S)-2_3-Dimethylmalate	712001	709700	263284	1.00925e+06	51379.1	279784								5.85248	5.85107	5.42043	6.004	4.71079	5.44682
(2R_3S)-2_3-Dimethylmalate	474672	357739	1.49051e+06	1.61383e+06	1.62143e+06	712884								5.67639	5.55357	6.17333	6.20786	6.2099	5.85302
(2R_3S)-2_3-Dimethylmalate	1.3575e+06	1.06661e+06	1.18188e+06	2.80832e+06	1.68525e+06	515478								6.13274	6.02801	6.07257	6.44845	6.22666	5.71221
(2R_3S)-2_3-Dimethylmalate	924179	925570	1.07309e+06	923977	1.07606e+06	769478								5.96576	5.96641	6.03063	5.96566	6.03184	5.8862
(2R_3S)-2_3-Dimethylmalate	9.55714e+06	9.92392e+06	9.73422e+06	5.32645e+06	6.68748e+06	4.41568e+06								6.98033	6.99668	6.9883	6.72644	6.82526	6.645
(2R_3S)-2_3-Dimethylmalate	2.10284e+07	2.61149e+07	2.55038e+07	4.97572e+07	4.9146e+07	2.88139e+07								7.32281	7.41689	7.4066	7.69686	7.69149	7.4596
(2R_3S)-2_3-Dimethylmalate	5.06456e+07	7.63533e+06	6.90633e+06	1.4164e+07	1.0463e+07	1.30637e+07								7.70454	6.88283	6.83925	7.15119	7.01966	7.11606
(2R_3S)-2_3-Dimethylmalate	1.75573e+08	1.33065e+08	1.24683e+08	4.97572e+07	4.9146e+07	2.88139e+07								8.24446	8.12407	8.09581	7.69686	7.69149	7.4596
(2R_3S)-3-Isopropylmalate	18871.1	20232.2	22309	24552.6	22444.8	26640.1								4.2758	4.30604	4.34848	4.3901	4.35112	4.42554
(2R_3S)-3-Isopropylmalate	45515.2	101382	47151.8	11391.4	24284.7	41519.4								4.65816	5.00596	4.6735	4.05658	4.38533	4.61825
(2R_3S)-3-Isopropylmalate	173043	116742	127982	269300	209829	63853.5								5.23815	5.06723	5.10715	5.43024	5.32187	4.80518
(2R_3S)-3-Isopropylmalate	323815	357120	305650	500520	465858	662946								5.5103	5.55281	5.48523	5.69942	5.66825	5.82148
(2R_3S)-3-Isopropylmalate	734693	622675	571769	1.26912e+06	1.07588e+06	1.58208e+06								5.86611	5.79426	5.75722	6.1035	6.03176	6.19923
(2R_3S)-3-Isopropylmalate	1.80176e+06	1.72524e+06	1.50976e+06	2.02016e+06	2.23162e+06	2.50651e+06								6.2557	6.23685	6.17891	6.30539	6.34862	6.39907
(2R_4S)-2_4-Diaminopentanoate	15550.9	984.82	25665.2	6115.48	4938.57	34251.2								4.19176	2.99336	4.40935	3.78643	3.6936	4.53468
(2R_4S)-2_4-Diaminopentanoate	671.721	856.795	871.567	131891	3755.58	1035.19								2.82719	2.93288	2.9403	5.12022	3.57468	3.01502
(2R_4S)-2_4-Diaminopentanoate	14426.5	12741.6	4682.06	7331.1	15814.6	16387.6								4.15916	4.10522	3.67044	3.86517	4.19906	4.21452
(2R_4S)-2_4-Diaminopentanoate	9963.1	9927.37	16155	12839	16894.3	13745								3.99839	3.99683	4.20831	4.10853	4.22774	4.13814
(2R_4S)-2_4-Diaminopentanoate	21122.6	16067.2	32163.5	52037.6	69308.7	51111.5								4.32475	4.20594	4.50736	4.71632	4.84079	4.70852
(2R_4S)-2_4-Diaminopentanoate	570843	650673	582536	329483	331203	272820								5.75652	5.81336	5.76532	5.51783	5.52009	5.43588
(2R_4S)-2_4-Diaminopentanoate	152187	650673	54221.3	314151	23335.9	270306								5.18238	5.81336	4.73417	5.49714	4.36802	5.43186
(2R_4S)-2_4-Diaminopentanoate	83157	305213	66854	142563	215464	340989								4.9199	5.4846	4.82513	5.15401	5.33338	5.53274
(2R_4S)-2_4-Diaminopentanoate	4.68524e+06	6.46101e+06	6.14169e+06	7.87149e+06	7.09427e+06	7.56196e+06								6.67073	6.8103	6.78829	6.89606	6.85091	6.87863
(2R_4S)-2_4-Diaminopentanoate	16277.7	16894	20747.7	35110.2	24086	29940								4.21159	4.22773	4.31697	4.54543	4.38176	4.47625
(2R_4S)-2_4-Diaminopentanoate	2.19383e+07	5.61709e+06	1.44089e+07	1.08317e+07	5.34587e+06	1.62094e+07								7.3412	6.74951	7.15863	7.0347	6.72802	7.20977
(2S)-2-{[1-(R)-Carboxyethyl]amino}pentanoate	36757.4	19252	22724.9	29187.1	28998.1	46525.1								4.56535	4.28448	4.3565	4.46519	4.46237	4.66769
(2S)-2-{[1-(R)-Carboxyethyl]amino}pentanoate	55220.1	66577.2	49655.7	46036.5	101798	19642.9								4.7421	4.82333	4.69597	4.6631	5.00774	4.2932
(2S)-2-{[1-(R)-Carboxyethyl]amino}pentanoate	53823.2	62077.9	92032.6	94331.5	122970	69076.6								4.73097	4.79294	4.96394	4.97466	5.0898	4.83933
(2S)-2-{[1-(R)-Carboxyethyl]amino}pentanoate	600425	677496	565522	162209	210853	181703								5.77846	5.83091	5.75245	5.21008	5.32398	5.25936
(2S)-2-{[1-(R)-Carboxyethyl]amino}pentanoate	323283	357091	528257	317736	333368	183320								5.50958	5.55278	5.72285	5.50207	5.52292	5.26321
(2S)-2-{[1-(R)-Carboxyethyl]amino}pentanoate	54928.8	115480	110185	13808.7	10826.8	22720.4								4.7398	5.06251	5.04212	4.14015	4.0345	4.35642
(2S)-2-{[1-(R)-Carboxyethyl]amino}pentanoate	5529.72	5801.38	6093.87	6745.46	9415.73	7708.8								3.7427	3.76353	3.78489	3.82901	3.97385	3.88699
(2S)-2-{[1-(R)-Carboxyethyl]amino}pentanoate	112968	103257	82389.2	142135	126359	99601.2								5.05296	5.01392	4.91587	5.1527	5.10161	4.99826
(2S)-2-{[1-(R)-Carboxyethyl]amino}pentanoate	1.90446e+06	1.7304e+06	774918	2.09955e+06	2.16528e+06	2.15035e+06								6.27977	6.23815	5.88926	6.32213	6.33552	6.33251
(2S)-2-{[1-(R)-Carboxyethyl]amino}pentanoate	134910	61088.1	99872.2	938822	1.03975e+06	1.04239e+06								5.13004	4.78596	4.99944	5.97258	6.01693	6.01803
(2S)-2-{[1-(R)-Carboxyethyl]amino}pentanoate	1.86009e+06	2.07992e+06	2.28235e+06	2.30794e+06	2.99904e+06	1.68298e+06								6.26953	6.31805	6.35838	6.36322	6.47698	6.22608
(2S)-2-{[1-(R)-Carboxyethyl]amino}pentanoate	1.04387e+06	1.08273e+06	1.15055e+06	1.00432e+06	935871	1.10697e+06								6.01865	6.03452	6.06091	6.00187	5.97122	6.04414
(2S)-2-Isopropyl-3-oxosuccinate	2.91358e+06	3.07539e+06	3.35089e+06	451795	1.1022e+07	247594								6.46443	6.4879	6.52516	5.65494	7.04226	5.39374
(2S)-2-Isopropyl-3-oxosuccinate	3.82762e+06	3.89417e+06	4.41446e+06	8.60982e+06	1.1022e+07	6.63593e+06								6.58293	6.59041	6.64488	6.93499	7.04226	6.8219
(3R)-beta-Leucine	534834	559519	588467	853659	780380	670600								5.72822	5.74781	5.76972	5.93128	5.89231	5.82646
(3R)-beta-Leucine	60980	196695	503476	389512	563831	490938								4.78519	5.29379	5.70198	5.59052	5.75115	5.69103
(3R)-beta-Leucine	158336	288105	335838	706424	613592	611476								5.19958	5.45955	5.52613	5.84907	5.78788	5.78638
(3R)-beta-Leucine	739932	819413	982570	1.15761e+06	1.15836e+06	1.05725e+06								5.86919	5.9135	5.99236	6.06356	6.06384	6.02418
(3R)-beta-Leucine	1.49943e+06	1.75288e+06	1.53952e+06	1.60823e+06	2.88043e+06	1.76227e+06								6.17593	6.24375	6.18739	6.20635	6.45946	6.24607
(3R)-beta-Leucine	2.47796e+06	1.6064e+06	1.4041e+06	2.773e+06	3.35807e+06	4.71507e+06								6.39409	6.20585	6.1474	6.44295	6.52609	6.67349
(3R)-beta-Leucine	1.46261e+06	4.90847e+06	2.69479e+06	1.39087e+06	4.85501e+06	1.87428e+06								6.16513	6.69095	6.43052	6.14329	6.68619	6.27283
(3R)-beta-Leucine	1.40862e+06	2.38556e+06	2.41437e+06	2.69553e+06	3.47417e+06	3.11831e+06								6.14879	6.37759	6.3828	6.43064	6.54085	6.49392
(3R)-beta-Leucine	3.72966e+06	2.18698e+06	3.36103e+06	5.67725e+06	3.64329e+06	8.49682e+06								6.57167	6.33984	6.52647	6.75414	6.56149	6.92926
(3R)-beta-Leucine	1.43657e+06	7.83035e+06	2.94947e+06	3.5563e+06	1.86445e+06	3.33889e+06								6.15733	6.89378	6.46974	6.551	6.27055	6.5236
(3R)-beta-Leucine	1.49507e+06	2.64672e+06	1.78873e+06	3.92863e+06	3.73008e+06	1.62095e+06								6.17466	6.42271	6.25255	6.59424	6.57172	6.20977
(3R)-beta-Leucine	2.50968e+06	2.01706e+06	3.71676e+06	4.85857e+06	8.58005e+06	8.29605e+06								6.39962	6.30472	6.57016	6.68651	6.93349	6.91887
(3R)-beta-Leucine	4.036e+06	6.57825e+06	2.19267e+06	6.89097e+06	2.09949e+06	5.88931e+06								6.60595	6.81811	6.34097	6.83828	6.32211	6.77006
(3R)-beta-Leucine	2.40461e+06	1.97555e+06	4.85878e+06	1.60605e+06	6.43189e+06	8.29973e+06								6.38104	6.29569	6.68653	6.20576	6.80834	6.91906
(3R)-beta-Leucine	3.42454e+06	2.60854e+06	3.70478e+06	1.39757e+06	8.66892e+06	1.25367e+07								6.5346	6.4164	6.56876	6.14537	6.93796	7.09818
(3R)-beta-Leucine	2.57598e+06	2.34118e+06	3.26278e+06	6.28611e+06	1.13681e+07	9.57031e+06								6.41094	6.36943	6.51359	6.79838	7.05569	6.98093
(3R)-beta-Leucine	1.11629e+06	2.81752e+06	3.26436e+06	4.32043e+06	7.69362e+06	1.7159e+07								6.04778	6.44987	6.5138	6.63553	6.88613	7.23449
(3R)-beta-Leucine	2.53769e+06	1.6483e+06	1.90605e+06	1.03164e+06	8.06542e+06	1.78392e+07								6.40444	6.21704	6.28013	6.01353	6.90663	7.25138
(3R)-beta-Leucine	1.09807e+06	3.08824e+06	3.35979e+06	4.12032e+06	6.97481e+06	1.57219e+07								6.04063	6.48971	6.52631	6.61493	6.84353	7.19651
(3R)-beta-Leucine	1.28613e+06	1.34141e+07	2.95161e+06	3.15191e+06	1.89568e+07	2.5772e+06								6.10929	7.12756	6.47006	6.49857	7.27777	6.41115
(3R)-beta-Leucine	5.58015e+06	3.17552e+06	4.30323e+06	1.12359e+07	1.6351e+07	1.64653e+07								6.74665	6.50182	6.63379	7.05061	7.21354	7.21657
(3R)-beta-Leucine	2.62158e+07	1.48211e+07	1.75847e+07	2.63025e+07	1.09082e+07	1.87634e+07								7.41856	7.17088	7.24513	7.42	7.03775	7.27331
(3R)-beta-Leucine	2.84561e+07	6.06727e+06	1.46455e+07	2.82973e+06	2.66858e+07	5.2219e+06								7.45417	6.78299	7.1657	6.45174	7.42628	6.71783
(3R)-beta-Leucine	2.10834e+06	1.53177e+06	601065	2.43063e+06	7.51413e+06	6.86958e+06								6.32394	6.18519	5.77892	6.38572	6.87588	6.83693
(3R)-beta-Leucine	2.54947e+06	2.00998e+06	2.29961e+06	3.01058e+06	1.5444e+07	7.96146e+06								6.40645	6.30319	6.36165	6.47865	7.18876	6.90099
(3R)-beta-Leucine	4.09419e+06	4.36998e+06	1.83058e+06	1.29762e+07	3.17973e+06	9.70767e+06								6.61217	6.64048	6.26259	7.11315	6.50239	6.98712
(3R)-beta-Leucine	7.92757e+06	4.3346e+06	7.89522e+06	1.98237e+07	7.75851e+06	4.98367e+06								6.89914	6.63695	6.89736	7.29718	6.88978	6.69755
(3R)-beta-Leucine	1.31012e+07	3.44075e+06	3.89012e+06	8.73129e+06	1.58964e+07	1.71602e+07								7.11731	6.53665	6.58996	6.94108	7.2013	7.23452
(3R)-beta-Leucine	6.47692e+06	5.36153e+07	7.9074e+06	1.75143e+07	2.95622e+07	4.31898e+07								6.81137	7.72929	6.89803	7.24339	7.47074	7.63538
(3R)-beta-Leucine	3.32297e+07	1.47632e+06	5.49317e+06	3.28956e+07	2.21513e+06	2.64187e+06								7.52153	6.16918	6.73982	7.51714	6.3454	6.42191
(3R)-beta-Leucine	8.34458e+06	1.57504e+07	4.9527e+07	2.41936e+07	5.81473e+06	3.74396e+07								6.9214	7.19729	7.69484	7.3837	6.76453	7.57333
(3R)-beta-Leucine	7.60766e+06	5.06735e+06	7.06027e+06	1.00568e+07	7.25504e+07	4.57431e+06								6.88125	6.70478	6.84882	7.00246	7.86064	6.66033
(3R)-beta-Leucine	1.98939e+07	1.65555e+07	3.29602e+07	5.05098e+07	3.81934e+06	7.31632e+07								7.29872	7.21894	7.51799	7.70338	6.58199	7.86429
(3R)-beta-Leucine	1.70954e+07	1.04706e+07	1.25156e+07	2.47568e+07	2.06866e+07	1.7211e+06								7.23288	7.01997	7.09745	7.3937	7.31569	6.2358
(3R)-beta-Leucine	1.00506e+07	9.20843e+07	3.19081e+07	5.37105e+06	5.60012e+06	5.69733e+07								7.00219	7.96419	7.5039	6.73006	6.7482	7.75567
(3R)-beta-Leucine	3.0205e+07	1.68377e+07	7.05875e+07	6.99994e+07	8.71537e+06	6.86413e+07								7.48008	7.22628	7.84873	7.84509	6.94029	7.83659
(3R)-beta-Leucine	1.81034e+06	1.096e+08	1.04396e+07	6.54393e+06	2.2986e+08	3.77318e+06								6.25776	8.03981	7.01868	6.81584	8.36146	6.57671
(3R)-beta-Leucine	2.08728e+07	1.9585e+07	3.18877e+06	3.44147e+07	2.63441e+07	8.19383e+07								7.31958	7.29192	6.50362	7.53674	7.42068	7.91349
(3R)-beta-Leucine	4.45087e+07	4.89071e+07	6.55212e+06	1.25066e+07	5.70363e+07	3.63532e+07								7.64845	7.68937	6.81638	7.09714	7.75615	7.56054
(3R)-beta-Leucine	2.34953e+07	2.56787e+07	3.33647e+07	5.3543e+07	2.7291e+07	4.32381e+07								7.37098	7.40957	7.52329	7.7287	7.43602	7.63587
(3R)-beta-Leucine	1.36182e+06	816594	1.47789e+06	1.83947e+06	1.70059e+06	1.86184e+06								6.13412	5.91201	6.16964	6.26469	6.2306	6.26994
(3R)-beta-Leucine	1.11384e+07	5.03395e+06	3.39649e+07	4.17256e+07	2.14675e+08	1.48678e+08								7.04682	6.70191	7.53103	7.6204	8.33178	8.17225
(3R)-beta-Leucine	1.87998e+08	1.86188e+08	1.91852e+08	2.15436e+08	2.74846e+08	2.20365e+08								8.27415	8.26995	8.28297	8.33332	8.43909	8.34314
(3R)-beta-Leucine	1.19574e+08	6.22633e+07	1.05446e+08	1.39403e+08	4.12485e+08	1.334e+08								8.07764	7.79423	8.02303	8.14427	8.61541	8.12516
(3R)-beta-Leucine	3.67195e+08	3.37123e+08	3.67225e+08	3.9102e+08	4.1275e+08	3.43573e+08								8.5649	8.52779	8.56493	8.5922	8.61569	8.53602
(3R)-beta-Leucine	2.04251e+07	4.2512e+07	2.94986e+07	1.04399e+08	1.5666e+08	4.00717e+07								7.31016	7.62851	7.4698	8.0187	8.19496	7.60284
(3S)-3_6-Diaminohexanoate	45815	93343.5	94465.9	386071	293036	374192								4.66101	4.97008	4.97528	5.58667	5.46692	5.57309
(3S)-3_6-Diaminohexanoate	72143.3	154094	228290	225036	426963	39325.6								4.8582	5.18778	5.35849	5.35225	5.63039	4.59467
(3S)-3_6-Diaminohexanoate	52993.7	89720.8	62328.6	92609.5	33874.4	184272								4.72422	4.95289	4.79469	4.96666	4.52987	5.26546
(3S)-3_6-Diaminohexanoate	256486	321370	377238	1.28107e+06	761638	861233								5.40906	5.50701	5.57662	6.10757	5.88175	5.93512
(3S)-3_6-Diaminohexanoate	135691	411057	157606	205067	637151	336704								5.13255	5.6139	5.19757	5.3119	5.80424	5.52725
(3S)-3_6-Diaminohexanoate	38325.5	116458	628652	375655	710946	720887								4.58349	5.06617	5.79841	5.57479	5.85184	5.85787
(3S)-3_6-Diaminohexanoate	414432	429561	492057	700139	1.98243e+06	533296								5.61745	5.63302	5.69202	5.84518	6.2972	5.72697
(3S)-3_6-Diaminohexanoate	557846	1.53353e+06	160124	306880	637499	1.14428e+06								5.74651	6.18569	5.20446	5.48697	5.80448	6.05853
(3S)-3_6-Diaminohexanoate	106069	273706	183738	1.77816e+06	1.21654e+06	1.45327e+06								5.02559	5.43728	5.2642	6.24997	6.08513	6.16235
(3S)-3_6-Diaminohexanoate	80119.5	581478	232590	281062	393907	182979								4.90374	5.76453	5.36659	5.4488	5.59539	5.2624
(3S)-3_6-Diaminohexanoate	163018	207493	37929	65981.5	166733	620238								5.21224	5.317	4.57897	4.81942	5.22202	5.79256
(3S)-3_6-Diaminohexanoate	72524.4	350428	2.75881e+06	1.13675e+06	1.34934e+06	725043								4.86048	5.5446	6.44072	6.05566	6.13012	5.86036
(3S)-3_6-Diaminohexanoate	65681.3	279157	1.4024e+06	469412	1.54508e+06	1.5953e+06								4.81744	5.44585	6.14687	5.67155	6.18895	6.20284
(3S)-3_6-Diaminohexanoate	272710	399195	585348	214064	506812	1.1883e+06								5.4357	5.60118	5.76741	5.33054	5.70485	6.07493
(3S)-3_6-Diaminohexanoate	49592.9	168037	42441.3	244512	350198	205240								4.69542	5.22541	4.62779	5.3883	5.54431	5.31226
(3S)-3_6-Diaminohexanoate	350412	35672.4	180432	1.56115e+06	3.48685e+06	37905.6								5.54458	4.55233	5.25631	6.19345	6.54243	4.5787
(3S)-3_6-Diaminohexanoate	266083	24863.7	78880.7	181110	1.39683e+06	442091								5.42502	4.39556	4.89697	5.25794	6.14514	5.64551
(3S)-3_6-Diaminohexanoate	35320.7	77418.5	250038	181576	50862.6	327542								4.54803	4.88884	5.39801	5.25906	4.7064	5.51527
(3S)-3_6-Diaminohexanoate	215614	276396	501750	36085.6	443985	538797								5.33368	5.44153	5.70049	4.55733	5.64737	5.73143
(3S)-3_6-Diaminohexanoate	40114.3	861197	54154.2	445403	1.68584e+06	733534								4.6033	5.9351	4.73363	5.64875	6.22682	5.86542
(3S)-3_6-Diaminohexanoate	90047.5	340287	98419.3	3.79046e+06	230133	511537								4.95447	5.53185	4.99308	6.57869	5.36198	5.70888
(3S)-3_6-Diaminohexanoate	135313	130510	385924	852505	127408	383419								5.13134	5.11565	5.5865	5.9307	5.1052	5.58367
(3S)-3_6-Diaminohexanoate	210326	8.88087e+06	399166	288933	949430	740312								5.32289	6.94846	5.60115	5.4608	5.97746	5.86941
(3S)-3_6-Diaminohexanoate	91400.7	768134	72492.3	269518	603427	528753								4.96095	5.88544	4.86029	5.43059	5.78062	5.72325
(3S)-3_6-Diaminohexanoate	46598.7	64952.2	80126.7	194436	159389	221238								4.66837	4.81259	4.90378	5.28878	5.20246	5.34486
(3S)-3_6-Diaminohexanoate	106478	85865	147127	800028	174712	345186								5.02726	4.93382	5.16769	5.90311	5.24232	5.53805
(3S)-3_6-Diaminohexanoate	266982	615900	498947	260460	1.61118e+06	986991								5.42648	5.78951	5.69805	5.41574	6.20715	5.99431
(3S)-3_6-Diaminohexanoate	290250	191339	1.39679e+06	240611	722675	3.95241e+06								5.46277	5.2818	6.14513	5.38132	5.85894	6.59686
(3S)-3_6-Diaminohexanoate	558202	290681	270542	592762	3.29514e+06	3.33202e+06								5.74679	5.46342	5.43224	5.77288	6.51787	6.52271
(3S)-3_6-Diaminohexanoate	130345	1.2634e+06	162424	332629	772597	261903								5.11509	6.10154	5.21065	5.52196	5.88795	5.41814
(3S)-3_6-Diaminohexanoate	121714	437423	3.86382e+06	141190	313296	425133								5.08534	5.6409	6.58702	5.1498	5.49595	5.62852
(3S)-3_6-Diaminohexanoate	162816	337179	366573	887845	564334	808663								5.2117	5.52786	5.56416	5.94834	5.75154	5.90777
(3S)-3_6-Diaminohexanoate	77835.6	293733	74443.6	1.85799e+07	583867	459259								4.89118	5.46795	4.87183	7.26904	5.76631	5.66206
(3S)-3_6-Diaminohexanoate	199020	58818.8	169522	260258	1.35695e+06	233815								5.2989	4.76952	5.22923	5.4154	6.13256	5.36887
(3S)-3_6-Diaminohexanoate	75382.6	3.77075e+06	275020	451109	172698	865110								4.87727	6.57643	5.43936	5.65428	5.23729	5.93707
(3S)-3_6-Diaminohexanoate	364766	1.08519e+06	1.3446e+06	689426	1.23456e+06	1.44902e+06								5.56201	6.03551	6.12859	5.83849	6.09151	6.16107
(3S)-3_6-Diaminohexanoate	922315	617493	3.76952e+06	1.89198e+06	1.28544e+06	2.87811e+06								5.96488	5.79063	6.57629	6.27692	6.10905	6.45911
(3S)-3_6-Diaminohexanoate	64043.6	104591	112057	389330	304989	403197								4.80648	5.01949	5.04944	5.59032	5.48428	5.60552
(3S)-3_6-Diaminohexanoate	604433	490660	779580	818974	1.50141e+06	2.41387e+06								5.78135	5.69078	5.89186	5.91327	6.1765	6.38271
(3S)-3_6-Diaminohexanoate	364653	396380	1.08966e+06	903993	590519	3.39519e+06								5.56188	5.59811	6.03729	5.95616	5.77123	6.53086
(3S)-3_6-Diaminohexanoate	737742	1.2634e+06	118226	1.63348e+07	2.52928e+06	8.98469e+06								5.8679	6.10154	5.07271	7.21311	6.403	6.9535
(3S)-3_6-Diaminohexanoate	77652.1	535052	492553	1.85657e+06	1.62272e+06	161530								4.89015	5.7284	5.69245	6.26871	6.21024	5.20825
(3S)-3_6-Diaminohexanoate	4.48957e+07	5.78247e+07	5.1899e+07	6.33866e+07	7.61425e+07	6.63879e+07								7.6522	7.76211	7.71516	7.802	7.88163	7.82209
(3S)-3_6-Diaminohexanoate	242148	1.5853e+06	123822	407728	698446	792837								5.38408	6.20011	5.0928	5.61037	5.84413	5.89918
(3S)-3_6-Diaminohexanoate	361483	495738	184723	325695	64410.2	904883								5.55809	5.69525	5.26652	5.51281	4.80895	5.95659
(3S)-3_6-Diaminohexanoate	88190.4	149811	194300	1.84683e+06	1.72569e+06	699570								4.94542	5.17554	5.28847	6.26643	6.23696	5.84483
(3S)-3_6-Diaminohexanoate	2.60436e+08	2.86497e+08	2.94141e+08	3.13384e+08	3.32492e+08	3.13019e+08								8.4157	8.45712	8.46855	8.49608	8.52178	8.49557
(4E)-2-Oxohexenoicacid	3.44533e+06	2.75055e+06	2.97948e+06	2.41672e+06	2.30665e+06	1.01798e+06								6.53723	6.43942	6.47414	6.38323	6.36298	6.00774
(4S)-4_6-Dihydroxy-2_5-dioxohexanoate	7211.45	6991.23	7330.09	7427.6	7197.68	7317.76								3.85802	3.84455	3.86511	3.87085	3.85719	3.86438
(4S)-4_6-Dihydroxy-2_5-dioxohexanoate	4057.66	4301.9	4715.49	4142.56	3686.68	4191.73								3.60828	3.63366	3.67353	3.61727	3.56664	3.62239
(4S)-4_6-Dihydroxy-2_5-dioxohexanoate	6.10582e+06	7.08528e+06	7.62016e+06	1.00887e+07	1.19872e+07	9.80186e+06								6.78574	6.85036	6.88196	7.00383	7.07872	6.99131
(6Z)-Octadecenoicacid	873397	1.69422e+06	944976	1.11862e+06	905750	1.21254e+06								5.94121	6.22897	5.97542	6.04868	5.95701	6.0837
(7S_8S)-DiHODE	144658	163492	150010	182724	185962	240553								5.16034	5.2135	5.17612	5.2618	5.26942	5.38121
(7S_8S)-DiHODE	18990.2	35265.8	19736.5	22596.8	21857	25022.1								4.27853	4.54735	4.29527	4.35405	4.33959	4.39832
(9Z)-(13S)-12_13-Epoxyoctadeca-9_11-dienoicacid	80980.2	86820.9	89663.3	114862	97482.6	135281								4.90838	4.93862	4.95261	5.06018	4.98893	5.13124
(9Z)-(13S)-12_13-Epoxyoctadeca-9_11-dienoicacid	10335.7	9724.83	10349.2	12409.9	14080.8	13137								4.01434	3.98788	4.01491	4.09377	4.14863	4.1185
(E)-4-hydroxyphenylacetaldehydeoxime	112333	161742	143229	36018	36444.5	124164								5.05051	5.20882	5.15603	4.55652	4.56163	5.094
(E)-4-hydroxyphenylacetaldehydeoxime	22316.2	28337.8	25386.9	14621.3	16412.3	16397.3								4.34862	4.45237	4.40461	4.16499	4.21517	4.21477
(E)-4-hydroxyphenylacetaldehydeoxime	163866	197238	213530	165954	188113	134168								5.21449	5.29499	5.32946	5.21999	5.27442	5.12765
(E)-4-hydroxyphenylacetaldehydeoxime	143080	155654	117717	146197	153148	92602.8								5.15558	5.19216	5.07084	5.16494	5.18511	4.96662
(E)-4-hydroxyphenylacetaldehydeoxime	423257	417474	649826	124539	178376	21420.8								5.6266	5.62063	5.8128	5.0953	5.25134	4.33084
(E)-4-hydroxyphenylacetaldehydeoxime	247307	127184	44314.4	144626	175483	132910								5.39324	5.10443	4.64655	5.16025	5.24423	5.12356
(E)-4-hydroxyphenylacetaldehydeoxime	422235	451311	490569	345863	299359	315562								5.62555	5.65448	5.6907	5.5389	5.47619	5.49909
(E)-4-hydroxyphenylacetaldehydeoxime	142142	127729	131945	113028	145986	224388								5.15272	5.10629	5.12039	5.05318	5.16431	5.351
(E)-4-hydroxyphenylacetaldehydeoxime	5.33025e+06	5.26676e+06	5.84773e+06	8.29185e+06	8.69143e+06	8.43583e+06								6.72675	6.72154	6.76699	6.91865	6.93909	6.92613
(E)-Glutaconate	32691.5	23980.4	30672.3	28395.3	26692.5	22346								4.51443	4.37986	4.48675	4.45325	4.42639	4.3492
(E)-Glutaconate	508584	453423	571126	9918.9	19441.4	19812.6								5.70636	5.6565	5.75673	3.99646	4.28873	4.29694
(E)-Glutaconate	631806	601332	732436	64101.8	73465.7	76871								5.80058	5.77911	5.86477	4.80687	4.86608	4.88576
(E)-Glutaconate	48168.9	38777.5	40157.3	63918.1	54599.3	50627.5								4.68277	4.58858	4.60376	4.80562	4.73719	4.70439
(E)-Glutaconate	2.05426e+06	4.1076e+06	3.84339e+06	4.97144e+06	3.35465e+06	4.06801e+06								6.31265	6.61359	6.58471	6.69648	6.52565	6.60938
(E)-Glutaconate	2.39001e+08	2.24395e+08	2.40132e+08	2.50756e+08	2.75598e+08	2.54525e+08								8.3784	8.35101	8.38045	8.39925	8.44028	8.40573
(R)-10-Hydroxystearate	400432	379730	409011	510807	492685	604787								5.60253	5.57948	5.61173	5.70826	5.69257	5.7816
(R)-2_3-Dihydroxy-3-methylbutanoate	295438	252310	305525	265006	240245	304921								5.47047	5.40194	5.48505	5.42326	5.38065	5.48419
(R)-2_3-Dihydroxy-3-methylpentanoate	32980.5	30499.1	96091.2	13077.8	22100.1	19478.5								4.51826	4.48429	4.98268	4.11654	4.34439	4.28955
(R)-2_3-Dihydroxy-3-methylpentanoate	22498.4	22612	25519.3	21081.5	19360.9	21674.3								4.35215	4.35434	4.40687	4.3239	4.28693	4.33595
(R)-2_3-Dihydroxy-3-methylpentanoate	393186	312011	436807	615106	540458	608320								5.5946	5.49417	5.64029	5.78895	5.73276	5.78413
(R)-2_3-Dihydroxy-3-methylpentanoate	34084.7	38622.9	30465.2	50472.1	40681.6	53065.6								4.53256	4.58684	4.4838	4.70305	4.6094	4.72481
(R)-2_3-Dihydroxy-3-methylpentanoate	1.70453e+06	1.47095e+06	1.60974e+06	2.57656e+06	2.11769e+06	2.17549e+06								6.2316	6.1676	6.20675	6.41104	6.32586	6.33756
(R)-2-Hydroxyglutarate	28880.2	24774.9	10275.3	34817.5	30254.2	15344.7								4.4606	4.39401	4.01179	4.5418	4.48079	4.18596
(R)-2-Hydroxyglutarate	6506.2	5542.18	7521.8	8636.31	6930.51	6881.96								3.81333	3.74368	3.87632	3.93633	3.84076	3.83771
(R)-2-Hydroxyglutarate	1.17738e+06	674443	1.21684e+06	798772	815926	525538								6.07092	5.82895	6.08523	5.90242	5.91165	5.7206
(R)-2-Hydroxyglutarate	816698	777981	1.08477e+06	601198	935638	878702								5.91206	5.89097	6.03534	5.77902	5.97111	5.94384
(R)-2-Methylimino-1-phenylpropan-1-ol	446782	387594	650655	488854	502736	434135								5.6501	5.58838	5.81335	5.68918	5.70134	5.63762
(R)-3-((R)-3-Hydroxybutanoyloxy)butanoate	231231	275815	251431	196494	133321	144362								5.36405	5.44062	5.40042	5.29335	5.1249	5.15945
(R)-3-(4-Hydroxyphenyl)lactate	295747	365891	423619	22213	25051.6	23271.1								5.47092	5.56335	5.62697	4.34661	4.39884	4.36682
(R)-3-(4-Hydroxyphenyl)lactate	469425	519501	542718	79948.1	104565	35225.3								5.67157	5.71559	5.73457	4.90281	5.01939	4.54685
(R)-3-(4-Hydroxyphenyl)lactate	72483	65336.2	65540.8	24526.9	16132.7	7686.27								4.86024	4.81515	4.81651	4.38964	4.20771	3.88572
(R)-3-(4-Hydroxyphenyl)lactate	2.06852e+06	2.23851e+06	2.23213e+06	557659	686003	247055								6.31566	6.34996	6.34872	5.74637	5.83633	5.39279
(R)-3-(4-Hydroxyphenyl)lactate	2.55569e+06	2.84473e+06	2.77064e+06	967454	938877	667179								6.40751	6.45404	6.44258	5.98563	5.97261	5.82424
(R)-3-(4-Hydroxyphenyl)lactate	3.85928e+06	3.48375e+06	96423.5	876594	45485.9	25530.2								6.58651	6.54205	4.98418	5.9428	4.65788	4.40705
(R)-3-(4-Hydroxyphenyl)lactate	1.94264e+06	5.13312e+06	5.76013e+06	520043	693414	273886								6.28839	6.71038	6.76043	5.71604	5.84099	5.43757
(R)-3-(4-Hydroxyphenyl)lactate	670020	1.59897e+06	1.46888e+06	1.18446e+06	2.07283e+06	1.46743e+06								5.82609	6.20384	6.16699	6.07352	6.31656	6.16656
(R)-3-(4-Hydroxyphenyl)lactate	27249.8	34537.9	56819.5	22876.7	28378.1	52147.7								4.43536	4.5383	4.7545	4.35939	4.45298	4.71724
(R)-3-Amino-2-methylpropanoate	42505.6	98196.1	73125.4	104988	150616	141887								4.62845	4.99209	4.86407	5.02114	5.17787	5.15194
(R)-3-Amino-2-methylpropanoate	84909.2	341081	225181	323733	106161	587645								4.92895	5.53286	5.35253	5.51019	5.02596	5.76912
(R)-3-Amino-2-methylpropanoate	419112	292813	906216	208425	137549	226944								5.62233	5.46659	5.95723	5.31895	5.13846	5.35592
(R)-3-Amino-2-methylpropanoate	53354	508011	451518	875501	337986	1.00605e+06								4.72717	5.70587	5.65467	5.94226	5.5289	6.00262
(R)-3-Amino-2-methylpropanoate	124532	48799.6	462295	514209	548903	378898								5.09528	4.68842	5.66492	5.71114	5.7395	5.57852
(R)-3-Amino-2-methylpropanoate	51870	163208	826754	284704	681401	1.57254e+06								4.71492	5.21274	5.91738	5.45439	5.8334	6.1966
(R)-3-Amino-2-methylpropanoate	168383	119927	206519	313688	410865	449889								5.2263	5.07892	5.31496	5.4965	5.6137	5.65311
(R)-3-Amino-2-methylpropanoate	47763	66083	108075	192781	249451	238118								4.67909	4.82009	5.03372	5.28506	5.39699	5.37679
(R)-3-Amino-2-methylpropanoate	146286	50481.2	94419	859225	3.31543e+06	564182								5.1652	4.70313	4.97506	5.93411	6.52054	5.75142
(R)-3-Amino-2-methylpropanoate	754691	1.02386e+06	1.1522e+06	3.69142e+06	2.88018e+06	1.91152e+06								5.87777	6.01024	6.06153	6.56719	6.45942	6.28138
(R)-3-Amino-2-methylpropanoate	111733	1.00654e+06	843057	218286	4.32362e+06	311560								5.04818	6.00283	5.92586	5.33903	6.63585	5.49354
(R)-3-Amino-2-methylpropanoate	132886	377477	2.76829e+06	240823	2.95642e+06	414474								5.12348	5.57689	6.44221	5.3817	6.47077	5.6175
(R)-3-Amino-2-methylpropanoate	294016	276590	611194	1.18265e+06	1.95708e+06	1.09485e+06								5.46837	5.44184	5.78618	6.07286	6.29161	6.03935
(R)-3-Amino-2-methylpropanoate	793071	61154.1	1.14762e+06	1.94907e+06	2.93775e+06	187425								5.89931	4.78643	6.0598	6.28983	6.46801	5.27283
(R)-3-Amino-2-methylpropanoate	3.11288e+06	2.90984e+06	3.29969e+06	2.6522e+06	2.138e+06	3.93099e+06								6.49316	6.46387	6.51847	6.42361	6.33001	6.5945
(R)-3-Amino-2-methylpropanoate	1.08231e+06	855298	916150	1.13226e+06	857158	1.27785e+06								6.03435	5.93212	5.96197	6.05395	5.93306	6.10648
(R)-3-Amino-2-methylpropanoate	317195	101274	496661	855207	1.15638e+06	850959								5.50133	5.0055	5.69606	5.93207	6.0631	5.92991
(R)-3-Amino-2-methylpropanoate	254466	270644	864409	605062	2.17476e+06	2.28545e+06								5.40563	5.4324	5.93672	5.7818	6.33741	6.35897
(R)-3-Amino-2-methylpropanoate	176615	266783	342225	818622	2.80298e+06	2.19057e+06								5.24703	5.42616	5.53431	5.91308	6.44762	6.34056
(R)-3-Amino-2-methylpropanoate	338978	339063	962561	854215	4.28174e+06	4.84254e+06								5.53017	5.53028	5.98343	5.93157	6.63162	6.68507
(R)-3-Amino-2-methylpropanoate	12500.1	226494	405300	501879	804003	31649.3								4.09691	5.35506	5.60778	5.7006	5.90526	4.50036
(R)-3-Amino-2-methylpropanoate	173351	222566	465005	853993	1.81237e+06	7.16303e+06								5.23893	5.34746	5.66746	5.93145	6.25825	6.8551
(R)-3-Amino-2-methylpropanoate	109033	544789	112430	1.04656e+06	1.34409e+06	1.10085e+06								5.03756	5.73623	5.05088	6.01976	6.12843	6.04173
(R)-3-Amino-2-methylpropanoate	314496	485439	1.80462e+06	210543	4.06665e+06	422064								5.49762	5.68613	6.25639	5.32334	6.60924	5.62538
(R)-3-Amino-2-methylpropanoate	430612	607629	88527.6	1.25435e+06	1.61407e+06	1.99006e+06								5.63409	5.78364	4.94708	6.09842	6.20792	6.29887
(R)-3-Amino-2-methylpropanoate	943603	1.1019e+06	587521	1.52958e+06	1.64139e+06	4.19458e+06								5.97479	6.04214	5.76902	6.18457	6.21521	6.62269
(R)-3-Amino-2-methylpropanoate	262745	179058	40784.4	568741	1.29643e+06	1.09632e+06								5.41953	5.25299	4.61049	5.75491	6.11275	6.03994
(R)-3-Amino-2-methylpropanoate	210335	309196	196255	204925	666608	3.54002e+06								5.32291	5.49023	5.29282	5.31159	5.82387	6.54901
(R)-3-Amino-2-methylpropanoate	1.0223e+07	1.07907e+07	1.16561e+07	1.27758e+07	1.6229e+07	1.62631e+07								7.00958	7.03305	7.06655	7.10639	7.21029	7.2112
(R)-3-Amino-2-methylpropanoate	887074	1.02947e+06	2.31229e+06	1.42443e+06	1.40351e+06	5.36174e+06								5.94796	6.01261	6.36404	6.15364	6.14722	6.72931
(R)-3-Hydroxybutanoate	96290	36899.3	118076	61455.3	479315	247821								4.98358	4.56702	5.07216	4.78856	5.68062	5.39414
(R)-3-Hydroxybutanoate	21800.4	24234	27161.4	24923.8	26464.6	35830.2								4.33846	4.38442	4.43395	4.39661	4.42267	4.55425
(R)-3-Hydroxybutanoate	870196	1.02017e+06	790929	1.23861e+06	1.10435e+06	1.21579e+06								5.93962	6.00867	5.89814	6.09293	6.04311	6.08486
(R)-3-Hydroxybutanoate	870196	1.02017e+06	790929	1.23861e+06	1.10435e+06	1.24525e+06								5.93962	6.00867	5.89814	6.09293	6.04311	6.09526
(R)-3-Hydroxybutanoate	60312.1	42529.8	56267.6	12502.8	48383.2	42168.5								4.7804	4.62869	4.75026	4.09701	4.68469	4.62499
(R)-3-Hydroxybutanoate	928897	991748	874886	792837	929361	926421								5.96797	5.9964	5.94195	5.89918	5.96818	5.96681
(R)-4-Dehydropantoate	66547.3	40625	30910.6	90353	12313	102356								4.82313	4.60879	4.49011	4.95594	4.09037	5.01011
(R)-4-Dehydropantoate	221878	306629	227359	302332	118731	125238								5.34611	5.48661	5.35671	5.48048	5.07457	5.09774
(R)-4-Dehydropantoate	260404	310491	132044	18390.8	213394	149483								5.41565	5.49205	5.12072	4.2646	5.32918	5.17459
(R)-4-Dehydropantoate	50935.2	65433.7	46944.1	338931	205835	78363.4								4.70702	4.8158	4.67158	5.53011	5.31352	4.89411
(R)-4-Dehydropantoate	32506.1	195202	58012.7	156672	34174.6	67371.7								4.51196	5.29049	4.76352	5.19499	4.5337	4.82848
(R)-4-Dehydropantoate	121585	20985.6	29562.4	125980	651416	130359								5.08488	4.32192	4.47074	5.1003	5.81386	5.11514
(R)-4-Dehydropantoate	66877.8	41301.3	44244.7	212965	69285.3	1.05031e+06								4.82528	4.61596	4.64586	5.32831	4.84064	6.02132
(R)-4-Dehydropantoate	93541	27224.5	445714	690755	105098	22203.3								4.971	4.43496	5.64906	5.83932	5.02159	4.34642
(R)-4-Dehydropantoate	75476.7	65828.1	69244.9	95649.8	91591.3	83931.8								4.87781	4.81841	4.84039	4.98068	4.96185	4.92393
(R)-4-Dehydropantoate	32646.4	91283.5	341329	529182	230314	924956								4.51384	4.96039	5.53317	5.72361	5.36232	5.96612
(R)-4-Dehydropantoate	26947.8	23821.8	22507.9	41490	37253.5	47209.8								4.43052	4.37697	4.35233	4.61794	4.57117	4.67403
(R)-4-Dehydropantoate	70778	88137.1	94588.7	82377.7	92089.5	84824.7								4.8499	4.94516	4.97584	4.91581	4.96421	4.92852
(R)-4-Dehydropantoate	250454	321296	327915	254190	335304	275897								5.39873	5.5069	5.51576	5.40516	5.52544	5.44075
(R)-4-Dehydropantoate	1.24935e+07	1.33817e+07	1.3356e+07	1.53221e+07	1.56786e+07	1.56541e+07								7.09668	7.12651	7.12567	7.18532	7.19531	7.19463
(R)-4-Dehydropantoate	387240	489362	494068	486918	524736	456640								5.58798	5.68963	5.69379	5.68746	5.71994	5.65957
(R)-4-Dehydropantoate	4.03953e+07	4.46935e+07	3.92395e+07	5.53853e+07	5.08637e+07	4.25795e+07								7.60633	7.65024	7.59372	7.74339	7.70641	7.6292
(R)-Acetoin	134766	110062	73984.7	442702	182928	339820								5.12958	5.04164	4.86914	5.64611	5.26228	5.53125
(R)-Acetoin	13529	12904.2	5549.3	19434.9	17030.8	17897.3								4.13127	4.11073	3.74424	4.28858	4.23124	4.25279
(R)-Acetoin	16056.6	12546.3	16876.8	24668.3	19300.7	20896.4								4.20565	4.09852	4.22729	4.39214	4.28557	4.32007
(R)-Acetoin	347136	285933	387623	249387	454276	269612								5.5405	5.45626	5.58841	5.39687	5.65732	5.43074
(R)-Acetoin	17328.8	19124.3	12995.9	19679.1	19183.2	8082.13								4.23877	4.28158	4.11381	4.29401	4.28292	3.90753
(R)-Acetoin	578303	459143	625276	720991	700058	890868								5.76216	5.66195	5.79607	5.85793	5.84513	5.94981
(R)-Acetoin	57545	25666	30930.3	37344.4	16480.5	45072.4								4.76001	4.40936	4.49038	4.57223	4.21697	4.65391
(R)-Acetoin	1.18564e+06	1.04749e+06	1.07532e+06	1.04407e+06	1.08507e+06	1.08898e+06								6.07395	6.02015	6.03154	6.01873	6.03546	6.03702
(R)-Lactate	228172	143120	121297	84685.5	12140.7	96023.6								5.35826	5.1557	5.08385	4.92781	4.08425	4.98238
(R)-Lactate	471361	279439	44856.2	24724.5	17644.2	300765								5.67335	5.44629	4.65182	4.39313	4.2466	5.47823
(R)-Lactate	67556.2	60637.5	183812	90607.2	53453	131947								4.82967	4.78274	5.26437	4.95716	4.72797	5.1204
(R)-Lactate	98184.4	94569.8	91696.1	234260	98358.2	163846								4.99204	4.97575	4.96235	5.3697	4.99281	5.21444
(R)-Lactate	23194	588802	333217	222932	15861	602174								4.36538	5.76997	5.52273	5.34817	4.20033	5.77972
(R)-Lactate	2.41326e+06	2.06627e+06	2.15183e+06	4.10693e+06	2.68373e+06	4.94092e+06								6.3826	6.31519	6.33281	6.61352	6.42874	6.69381
(R)-Lactate	114259	37633	46189.2	67690.7	215644	155236								5.05789	4.57557	4.66454	4.83053	5.33374	5.19099
(R)-Lactate	238482	104002	113913	200831	275202	643291								5.37746	5.01704	5.05657	5.30283	5.43965	5.80841
(R)-Lactate	100647	197378	105032	146964	105989	178227								5.0028	5.2953	5.02132	5.16721	5.02526	5.25097
(R)-Lactate	1.24939e+06	1.02479e+06	1.42672e+06	502871	101557	303942								6.0967	6.01064	6.15434	5.70146	5.00671	5.48279
(R)-Lactate	350730	1.46276e+06	556329	483646	2.9793e+06	6.42171e+06								5.54497	6.16517	5.74533	5.68453	6.47411	6.80765
(R)-Lactate	6.37324e+06	4.12321e+06	3.54045e+06	5.76719e+06	7.4184e+06	8.21711e+06								6.80436	6.61524	6.54906	6.76096	6.87031	6.91472
(R)-Lactate	61701.9	44662.4	64095.8	68894.4	59961.8	83072.6								4.7903	4.64994	4.80683	4.83818	4.77787	4.91946
(R)-Lactate	2.24782e+07	1.55723e+07	1.84871e+07	1.35462e+07	2.48445e+07	1.03914e+07								7.35176	7.19235	7.26687	7.13182	7.39523	7.01668
(R)-Lactate	2.55527e+06	2.05717e+06	3.32887e+06	2.61892e+06	3.56146e+06	3.54292e+06								6.40744	6.31327	6.5223	6.41812	6.55163	6.54936
(R)-Lactate	2.57953e+06	2.08155e+06	3.35638e+06	2.64229e+06	3.58384e+06	3.56629e+06								6.41154	6.31839	6.52587	6.42198	6.55435	6.55222
(R)-Lactate	2.55527e+06	2.05717e+06	3.32887e+06	2.61892e+06	3.56146e+06	3.54292e+06								6.40744	6.31327	6.5223	6.41812	6.55163	6.54936
(R)-Malate	2.78821e+07	3.23697e+07	3.51719e+07	3.54018e+07	3.80672e+07	4.95702e+07								7.44532	7.51014	7.5462	7.54903	7.58055	7.69522
(R)-Pantolactone	5183.51	10617.1	10003.4	4179.62	16419.2	5751.48								3.71462	4.02601	4.00015	3.62114	4.21535	3.75978
(R)-Pantolactone	10978.9	51537.6	29414	10447.4	16492.3	11678.8								4.04056	4.71212	4.46855	4.01901	4.21728	4.0674
(R)-Pantolactone	27523.7	50324.7	31435.6	68203.8	23073.9	8426.65								4.43971	4.70178	4.49742	4.83381	4.36312	3.92565
(R)-Pantolactone	40702.1	15840.8	86741	9851.57	107104	7129.57								4.60962	4.19978	4.93822	3.99351	5.02981	3.85306
(R)-Pantolactone	27735	25054.4	30893.7	24879.2	24540	24816.5								4.44303	4.39888	4.48987	4.39584	4.38987	4.39474
(R)-Pantolactone	26305.3	59467.7	11820.7	131033	16595.3	57141.5								4.42004	4.77428	4.07264	5.11738	4.21998	4.75695
(R)-Pantolactone	9231.95	12017.7	13506.4	22253	18386.5	11231.6								3.96529	4.07982	4.13054	4.34739	4.2645	4.05044
(R)-Pantolactone	150124	127427	108892	231879	144972	342905								5.17645	5.10526	5.037	5.36526	5.16129	5.53517
(R)-Pantolactone	320147	178143	487595	461137	387715	228357								5.50535	5.25077	5.68806	5.66383	5.58851	5.35861
(R)-Pantolactone	1.19091e+06	1.10961e+06	970828	1.44379e+06	1.24491e+06	1.82999e+06								6.07588	6.04517	5.98714	6.1595	6.09514	6.26245
(R)-Pantolactone	2.49047e+06	2.57656e+06	2.27374e+06	2.72309e+06	2.88798e+06	3.11895e+06								6.39628	6.41104	6.35674	6.43506	6.46059	6.49401
(R)-Pantolactone	1.92838e+06	1.13737e+07	927599	1.24694e+06	1.18606e+06	1.54589e+06								6.28519	7.0559	5.96736	6.09585	6.07411	6.18918
(R)-Pantolactone	1.03923e+07	1.0297e+07	1.08215e+07	1.12693e+07	6.64857e+06	5.33045e+06								7.01671	7.01271	7.03429	7.0519	6.82273	6.72676
(R_R)-Tartaricacid	7070.63	7769.2	6709.96	9409.01	9821.92	10636.8								3.84946	3.89038	3.82672	3.97354	3.9922	4.02681
(R_R)-Tartaricacid	13184.6	12402.4	13502.8	8607.66	9778.08	10387								4.12007	4.09351	4.13042	3.93489	3.99025	4.01649
(R_R)-Tartaricacid	4015.96	4008.02	4385.48	3379.01	3347.92	3513.69								3.60379	3.60293	3.64202	3.52879	3.52478	3.54576
(R_R)-Tartaricacid	4952.4	5148.08	6744.6	3728.82	5284.15	9194.68								3.69482	3.71165	3.82896	3.57157	3.72298	3.96354
(R_R)-Tartaricacid	2944.42	2995.46	3336.21	2781.6	2998.61	2030.23								3.469	3.47646	3.52325	3.4443	3.47692	3.30755
(R_R)-Tartaricacid	557607	597653	622992	869047	881273	1.25442e+06								5.74633	5.77645	5.79448	5.93904	5.94511	6.09844
(S)-1-Pyrroline-5-carboxylate	9108.48	16727.7	13354.1	21708	4404.22	18604.7								3.95945	4.22344	4.12561	4.33662	3.64387	4.26962
(S)-1-Pyrroline-5-carboxylate	12171.7	3795.11	18026.2	16077.2	22777.9	8737.58								4.08535	3.57922	4.25591	4.20621	4.35751	3.94139
(S)-1-Pyrroline-5-carboxylate	193269	148770	102713	154803	163691	268116								5.28616	5.17252	5.01163	5.18978	5.21402	5.42832
(S)-1-Pyrroline-5-carboxylate	11857.1	14283.2	26572.9	20906.5	23775.9	4249.21								4.07398	4.15483	4.42444	4.32028	4.37614	3.62831
(S)-1-Pyrroline-5-carboxylate	1.02032e+06	1.00457e+06	791088	304852	224696	216389								6.00874	6.00198	5.89822	5.48409	5.3516	5.33523
(S)-1-Pyrroline-5-carboxylate	99518.7	109963	120528	289549	307389	851561								4.9979	5.04125	5.08109	5.46172	5.48769	5.93022
(S)-1-Pyrroline-5-carboxylate	1.21041e+06	1.23381e+06	1.35172e+06	1.5883e+06	1.74305e+06	1.70331e+06								6.08293	6.09125	6.13089	6.20093	6.24131	6.23129
(S)-2-Acetolactate	7126.33	13818.4	39601.2	109463	28218.6	61898.5								3.85287	4.14046	4.59771	5.03927	4.45054	4.79168
(S)-2-Acetolactate	9434.05	15022.5	9915	135156	76749	32482.9								3.9747	4.17674	3.99629	5.13084	4.88507	4.51166
(S)-2-Acetolactate	14046.2	48029.1	14167	177399	24886.6	104519								4.14756	4.6815	4.15128	5.24895	4.39597	5.01919
(S)-2-Acetolactate	160943	120443	8702.92	18917.1	10056.4	8248.11								5.20667	5.08078	3.93966	4.27685	4.00244	3.91635
(S)-2-Acetolactate	320740	278520	522150	114466	171476	148207								5.50615	5.44486	5.7178	5.05868	5.2342	5.17087
(S)-2-Acetolactate	31481.1	35113.2	629336	66726.6	97034.1	87697.9								4.49805	4.54547	5.79888	4.8243	4.98692	4.94299
(S)-2-Acetolactate	520429	469189	496309	834724	826485	1.16499e+06								5.71636	5.67135	5.69575	5.92154	5.91723	6.06632
(S)-2-Acetolactate	91324.8	83143.4	94403.9	818357	795326	1.17252e+06								4.96059	4.91983	4.97499	5.91294	5.90054	6.06912
(S)-2-Acetolactate	109890	95203.7	131353	120574	87012.9	198868								5.04096	4.97865	5.11844	5.08125	4.93958	5.29857
(S)-2-Acetolactate	1.49607e+06	1.81681e+06	2.00804e+06	175686	88260.3	213518								6.17495	6.25931	6.30277	5.24474	4.94577	5.32943
(S)-2-Acetolactate	153763	176492	198932	5.1628e+06	5.78379e+06	349581								5.18685	5.24673	5.2987	6.71289	6.76221	5.54355
(S)-2-Acetolactate	163335	455774	720160	2.07353e+06	3.45586e+06	216189								5.21308	5.65875	5.85743	6.31671	6.53856	5.33483
(S)-2-Acetolactate	7.74465e+06	2.71906e+06	1.30598e+06	182725	137371	176975								6.889	6.43442	6.11594	5.2618	5.1379	5.24791
(S)-2-Acetolactate	1.38421e+06	537335	610056	1.9377e+06	477098	539124								6.1412	5.73025	5.78537	6.28729	5.67861	5.73169
(S)-2-Acetolactate	1.55342e+06	1.49294e+06	1.41602e+06	1.7346e+06	285538	2.35479e+07								6.19129	6.17404	6.15107	6.2392	5.45566	7.37195
(S)-2-Acetolactate	305563	263172	275462	749800	466806	480925								5.4851	5.42024	5.44006	5.87495	5.66914	5.68208
(S)-4-Amino-5-oxopentanoate	20604.1	30604	28805.8	27451.2	30049.7	6568.67								4.31395	4.48578	4.45948	4.43856	4.47784	3.81748
(S)-4-Amino-5-oxopentanoate	35147.3	26370.8	34167.4	64209.6	131732	12575.2								4.54589	4.42112	4.53361	4.8076	5.11969	4.09952
(S)-4-Amino-5-oxopentanoate	87398.7	62163.7	7806.71	27355.1	59494.4	214319								4.94151	4.79354	3.89247	4.43704	4.77448	5.33106
(S)-4-Amino-5-oxopentanoate	25146.3	3514.59	25533.1	42838	88827.5	51432.2								4.40047	3.54587	4.4071	4.63183	4.94855	4.71123
(S)-4-Amino-5-oxopentanoate	25688.3	10915.9	40355.2	57408.6	45629.4	9019.13								4.40973	4.03806	4.6059	4.75898	4.65924	3.95516
(S)-4-Amino-5-oxopentanoate	60785	64809.2	71875.2	131615	110150	143051								4.7838	4.81164	4.85658	5.11931	5.04198	5.15549
(S)-4-Amino-5-oxopentanoate	51075.5	20606.5	73247.9	103511	15366.1	155946								4.70821	4.314	4.8648	5.01499	4.18656	5.19297
(S)-4-Amino-5-oxopentanoate	27949.7	11225.6	35074.8	86286.1	11596.5	200965								4.44638	4.05021	4.545	4.93594	4.06433	5.30312
(S)-4-Amino-5-oxopentanoate	23254.6	25321.7	32487.8	88872.1	9240.79	54252.3								4.36651	4.40349	4.51172	4.94877	3.96571	4.73442
(S)-4-Amino-5-oxopentanoate	14857.8	9784.23	14663	30335	9500.12	24276.2								4.17195	3.99053	4.16622	4.48194	3.97773	4.38518
(S)-4-Amino-5-oxopentanoate	23541.4	27816.9	27426.9	9345.73	13296.4	27757.1								4.37183	4.44431	4.43818	3.97061	4.12374	4.44337
(S)-4-Amino-5-oxopentanoate	8393.52	19360.4	70217.8	50275.4	113636	94923.5								3.92394	4.28691	4.84645	4.70136	5.05552	4.97737
(S)-4-Amino-5-oxopentanoate	2335.72	72078.8	107096	142059	54527.3	129407								3.36842	4.85781	5.02977	5.15247	4.73661	5.11196
(S)-4-Amino-5-oxopentanoate	71167.5	84228.2	173985	246837	301476	284605								4.85228	4.92546	5.24051	5.39241	5.47925	5.45424
(S)-4-Amino-5-oxopentanoate	16106.8	2187.11	4847.21	41752.2	4243.54	48215.5								4.20701	3.33987	3.68549	4.62068	3.62773	4.68319
(S)-4-Amino-5-oxopentanoate	26974.9	80047	31647.7	111909	47559.6	307352								4.43096	4.90334	4.50034	5.04887	4.67724	5.48764
(S)-4-Amino-5-oxopentanoate	63464.1	72111.5	69729.1	147091	143210	106626								4.80253	4.858	4.84341	5.16759	5.15597	5.02786
(S)-4-Amino-5-oxopentanoate	47910.3	7788.45	43596	76722.5	52477.8	11537.4								4.68043	3.89145	4.63945	4.88492	4.71998	4.06211
(S)-4-Amino-5-oxopentanoate	74913	88126.3	172193	179793	126137	177937								4.87456	4.94511	5.23601	5.25477	5.10084	5.25027
(S)-4-Amino-5-oxopentanoate	48726.6	71228.9	48409.1	78174.5	101359	13383.6								4.68777	4.85266	4.68493	4.89307	5.00586	4.12657
(S)-4-Amino-5-oxopentanoate	59183.1	95813	65503.5	145359	100164	115051								4.7722	4.98142	4.81626	5.16244	5.00071	5.06089
(S)-4-Amino-5-oxopentanoate	73478.2	85209.3	90132.8	149688	28832.4	173207								4.86616	4.93049	4.95488	5.17519	4.45988	5.23857
(S)-4-Amino-5-oxopentanoate	89753.4	85630.3	231034	188853	8270.22	242618								4.95305	4.93263	5.36368	5.27612	3.91752	5.38492
(S)-4-Amino-5-oxopentanoate	38722.9	45221.9	47608.9	109161	86832.7	111646								4.58797	4.65535	4.67769	5.03807	4.93868	5.04784
(S)-4-Amino-5-oxopentanoate	27707.6	29849.6	42458.3	99162.3	65367.8	320656								4.4426	4.47494	4.62796	4.99635	4.81536	5.50604
(S)-4-Amino-5-oxopentanoate	29230.1	43871.8	10519.4	101865	84208.1	101185								4.46583	4.64219	4.02199	5.00802	4.92535	5.00512
(S)-4-Amino-5-oxopentanoate	8555.48	25880.3	8521.02	14092	14622.5	5889.31								3.93224	4.41297	3.93049	4.14897	4.16502	3.77006
(S)-4-Amino-5-oxopentanoate	106346	335106	117922	14111.5	35075.5	210137								5.02672	5.52518	5.0716	4.14957	4.545	5.3225
(S)-4-Amino-5-oxopentanoate	346037	172426	370775	301608	73451.7	2.58665e+06								5.53912	5.2366	5.56911	5.47944	4.866	6.41274
(S)-4-Amino-5-oxopentanoate	91423.9	81801.7	109226	84312.5	529509	133410								4.96106	4.91276	5.03833	4.92589	5.72387	5.12519
(S)-4-Amino-5-oxopentanoate	70307.7	19946	48428.6	1.19882e+06	67968	278412								4.847	4.29985	4.6851	6.07875	4.8323	5.44469
(S)-4-Amino-5-oxopentanoate	225319	326056	428151	424644	390962	24109.5								5.3528	5.51329	5.6316	5.62803	5.59213	4.38219
(S)-4-Amino-5-oxopentanoate	75671.5	84920.7	145504	138721	164265	166338								4.87893	4.92901	5.16287	5.14214	5.21554	5.22099
(S)-4-Amino-5-oxopentanoate	1.9587e+06	2.18889e+06	2.2588e+06	2.71282e+06	2.98973e+06	3.21624e+06								6.29197	6.34022	6.35388	6.43342	6.47563	6.50735
(S)-4-Amino-5-oxopentanoate	69453.7	244016	47951.3	260689	88206	51956								4.8417	5.38742	4.6808	5.41612	4.9455	4.71564
(S)-4-Amino-5-oxopentanoate	60342.8	11398.9	59385.9	5.0448e+06	92067	124408								4.78063	4.05686	4.77368	6.70284	4.9641	5.09485
(S)-4-Amino-5-oxopentanoate	2.04928e+06	2.21054e+06	2.20396e+06	2.64105e+06	3.09642e+06	3.26222e+06								6.3116	6.3445	6.3432	6.42178	6.49086	6.51351
(S)-4-Amino-5-oxopentanoate	15684.2	13119.1	10431.2	75084.3	49798.6	58628.3								4.19546	4.11791	4.01834	4.87555	4.69722	4.76811
(S)-4-Amino-5-oxopentanoate	10943.7	41346.9	34499.8	113395	36445.5	34271.5								4.03916	4.61644	4.53782	5.0546	4.56164	4.53493
(S)-4-Amino-5-oxopentanoate	1.8557e+06	295885	1.42041e+06	5.67815e+06	4.85415e+06	2.40034e+06								6.26851	5.47112	6.15241	6.75421	6.68611	6.38027
(S)-4-Amino-5-oxopentanoate	13387.4	38838.5	155302	290309	16083.5	345617								4.1267	4.58926	5.19118	5.46286	4.20638	5.5386
(S)-4-Amino-5-oxopentanoate	3.13832e+06	3.35872e+06	3.33867e+06	4.66998e+06	5.22334e+06	5.06546e+06								6.4967	6.52617	6.52357	6.66931	6.71795	6.70462
(S)-4-Amino-5-oxopentanoate	5.29508e+07	5.55784e+07	5.83431e+07	7.34188e+07	8.29371e+07	8.0617e+07								7.72387	7.74491	7.76599	7.86581	7.91875	7.90643
(S)-beta-Methylindolepyruvate	97281.8	171750	226018	220220	185400	428647								4.98803	5.2349	5.35414	5.34286	5.26811	5.6321
(S)-Carnitine	61272.7	59260.9	73242.9	40346.4	59661.2	58056.9								4.78727	4.77277	4.86477	4.6058	4.77569	4.76385
(S)-Carnitine	1.7692e+07	1.88053e+07	2.02509e+07	2.30241e+07	2.83032e+07	2.28277e+07								7.24778	7.27428	7.30644	7.36218	7.45184	7.35846
(S)-Carnitine	1.88436e+08	1.52256e+08	1.53979e+08	1.58284e+08	1.62276e+08	2.07902e+08								8.27516	8.18257	8.18746	8.19944	8.21026	8.31786
(S)-Carnitine	7.09415e+08	5.68152e+08	6.33092e+08	4.72827e+08	4.9338e+08	6.45836e+08								8.8509	8.75446	8.80147	8.6747	8.69318	8.81012
(S)-Methylmalonatesemialdehyde	58424.6	52709.7	40465.2	43415	50941.5	53157.3								4.7666	4.72189	4.60708	4.63764	4.70707	4.72556
(S)-Methylmalonatesemialdehyde	64518.1	63920.4	70064.1	66669.9	72227	78686.1								4.80968	4.80564	4.8455	4.82393	4.8587	4.8959
(S)-Methylmalonatesemialdehyde	215088	279972	155340	217548	164451	378129								5.33262	5.44711	5.19128	5.33755	5.21604	5.57764
(S)-Methylmalonatesemialdehyde	122906	47544.4	161268	156787	114848	178903								5.08957	4.6771	5.20755	5.19531	5.06012	5.25262
(S)-Methylmalonatesemialdehyde	442702	253751	400236	347104	563380	414379								5.64611	5.40441	5.60232	5.54046	5.7508	5.6174
(S)-Methylmalonatesemialdehyde	187535	134309	1.26949e+06	125360	148789	182735								5.27308	5.1281	6.10363	5.09816	5.17257	5.26182
(S)-Methylmalonatesemialdehyde	723986	715930	703953	937928	934032	820758								5.85973	5.85487	5.84754	5.97217	5.97036	5.91421
(S)-Methylmalonatesemialdehyde	208875	466716	283879	131258	128019	651001								5.31989	5.66905	5.45313	5.11812	5.10728	5.81358
(S)-Methylmalonatesemialdehyde	3.29623e+06	1.74358e+06	5.09704e+06	6.35051e+06	6.25059e+06	7.88855e+06								6.51802	6.24144	6.70732	6.80281	6.79592	6.897
(S)-Methylmalonatesemialdehyde	9.1555e+06	8.40649e+06	9.89659e+06	4.36146e+06	6.98417e+06	4.31954e+06								6.96168	6.92461	6.99549	6.63963	6.84411	6.63544
(S)-Methylmalonatesemialdehyde	1.24021e+06	481196	1.6416e+06	1.7143e+06	571641	664613								6.0935	5.68232	6.21527	6.23409	5.75712	5.82257
(S)-Methylmalonatesemialdehyde	3.46445e+07	3.26958e+07	3.88824e+07	4.45083e+07	4.14615e+07	4.46507e+07								7.53963	7.51449	7.58975	7.64844	7.61765	7.64983
(S)-Nicotine	6417.72	10287.8	8087.53	7851.01	40414	14350.9								3.80738	4.01232	3.90782	3.89493	4.60653	4.15688
?-(Methylenecyclopropyl)glycine	124419	153839	27202.3	123702	201654	160450								5.09489	5.18707	4.43461	5.09238	5.30461	5.20534
?-(Methylenecyclopropyl)glycine	77414.5	35074.5	130855	106769	100007	222503								4.88882	4.54499	5.11679	5.02845	5.00003	5.34733
?-(Methylenecyclopropyl)glycine	89584.7	207643	297762	188622	33357.1	206935								4.95223	5.31732	5.47387	5.27559	4.52319	5.31583
?-(Methylenecyclopropyl)glycine	227073	610826	25393.3	40303.6	518230	31500.9								5.35617	5.78592	4.40472	4.60534	5.71452	4.49832
?-(Methylenecyclopropyl)glycine	190564	64561	485369	267861	270257	131039								5.28004	4.80997	5.68607	5.42791	5.43178	5.1174
?-(Methylenecyclopropyl)glycine	169324	236016	319152	917523	704231	286892								5.22872	5.37294	5.504	5.96262	5.84772	5.45772
?-(Methylenecyclopropyl)glycine	59045.1	73578.8	75749.2	176477	300688	310511								4.77118	4.86675	4.87938	5.24669	5.47812	5.49208
?-(Methylenecyclopropyl)glycine	304058	74027.3	73581.2	485242	184162	839256								5.48296	4.86939	4.86677	5.68596	5.2652	5.92389
?-(Methylenecyclopropyl)glycine	66882	293828	316278	1.12443e+06	115647	584777								4.82531	5.46809	5.50007	6.05093	5.06313	5.76699
?-(Methylenecyclopropyl)glycine	685466	1.09918e+06	71722.7	844064	620811	1.16789e+06								5.83599	6.04107	4.85566	5.92638	5.79296	6.0674
?-(Methylenecyclopropyl)glycine	162337	773230	86339.3	505153	435733	159328								5.21042	5.88831	4.93621	5.70342	5.63922	5.20229
?-(Methylenecyclopropyl)glycine	111528	446822	130150	91764.5	396045	573022								5.04738	5.65013	5.11444	4.96267	5.59774	5.75817
?-(Methylenecyclopropyl)glycine	1.06147e+06	1.01584e+06	812337	377754	290977	246965								6.02591	6.00682	5.90974	5.57721	5.46386	5.39264
?-(Methylenecyclopropyl)glycine	7649.41	301883	90068.6	13350.5	11295.6	172486								3.88363	5.47984	4.95457	4.1255	4.05291	5.23675
?-(Methylenecyclopropyl)glycine	107597	143296	107886	1.48027e+06	18873.4	165477								5.0318	5.15624	5.03297	6.17034	4.27585	5.21874
?-(Methylenecyclopropyl)glycine	44061.3	44528.2	155092	47602.7	172114	189118								4.64406	4.64864	5.19059	4.67763	5.23582	5.27673
?-(Methylenecyclopropyl)glycine	112229	286693	60396.3	42845.5	32434.2	640855								5.05011	5.45742	4.78101	4.63191	4.511	5.80676
?-(Methylenecyclopropyl)glycine	79158.6	71839.3	172872	102480	184397	117776								4.8985	4.85636	5.23772	5.01064	5.26575	5.07106
?-(Methylenecyclopropyl)glycine	2.11504e+06	2.43156e+06	3.14456e+06	1.56637e+06	1.78425e+06	2.10203e+06								6.32532	6.38588	6.49756	6.19489	6.25146	6.32264
?-(Methylenecyclopropyl)glycine	133944	225315	658418	255784	245822	247083								5.12692	5.35279	5.8185	5.40787	5.39062	5.39284
?-(Methylenecyclopropyl)glycine	2.1206e+06	2.90159e+06	3.28967e+06	1.32793e+06	1.76823e+06	1.13448e+06								6.32646	6.46264	6.51715	6.12318	6.24754	6.0548
?-(Methylenecyclopropyl)glycine	1.60839e+06	266151	1.79588e+06	448372	840820	2.34232e+06								6.20639	5.42513	6.25428	5.65164	5.9247	6.36965
?-(Methylenecyclopropyl)glycine	143261	152038	128866	278723	608715	630807								5.15613	5.18195	5.11014	5.44517	5.78441	5.7999
?-(Methylenecyclopropyl)glycine	2.81413e+07	2.38326e+07	2.50946e+07	1.72077e+06	1.72223e+06	1.47886e+06								7.44934	7.37717	7.39958	6.23572	6.23609	6.16993
?-(Methylenecyclopropyl)glycine	6.09217e+07	2.38326e+07	3.03843e+07	3.57289e+07	3.46772e+07	2.17548e+07								7.78477	7.37717	7.48265	7.55302	7.54004	7.33755
?-(Methylenecyclopropyl)glycine	1.20257e+08	1.20189e+08	1.33282e+08	1.23732e+08	1.46779e+08	2.00201e+08								8.08011	8.07987	8.12477	8.09248	8.16666	8.30147
[6]-Gingerol	3254.15	3953.31	1460.72	2488.48	4291.2	1492.46								3.51244	3.59696	3.16457	3.39593	3.63258	3.1739
[6]-Gingerol	404144	338257	326961	381937	371463	345974								5.60654	5.52925	5.5145	5.58199	5.56992	5.53904
[FA(20:4)]5Z_8Z_11Z_14Z-eicosatetraenoicacid	185499	279922	307902	303762	286155	381811								5.26834	5.44704	5.48841	5.48253	5.4566	5.58185
[FA(6:1)]2-hexenal	176338	172897	182664	126133	125065	113186								5.24635	5.23779	5.26165	5.10083	5.09713	5.05379
[FA(6:1)]2-hexenal	278841	279306	242400	150173	162958	75109.1								5.44536	5.44608	5.38453	5.17659	5.21208	4.87569
[FAamino(5:0)]2S-amino-pentanoicacid	51063.7	99216.4	167021	158172	214393	168768								4.70811	4.99658	5.22277	5.19913	5.33121	5.22729
[FAamino(5:0)]2S-amino-pentanoicacid	268698	326157	175343	287557	455939	333521								5.42926	5.51343	5.24389	5.45872	5.65891	5.52312
[FAamino(5:0)]2S-amino-pentanoicacid	134830	269653	340755	406113	523471	297172								5.12979	5.4308	5.53244	5.60865	5.71889	5.47301
[FAamino(5:0)]2S-amino-pentanoicacid	239641	753325	429516	480177	302354	320147								5.37956	5.87698	5.63298	5.6814	5.48052	5.50535
[FAamino(5:0)]2S-amino-pentanoicacid	584081	430290	1.74321e+06	662615	1.12593e+06	701404								5.76647	5.63376	6.24135	5.82126	6.05151	5.84597
[FAamino(5:0)]2S-amino-pentanoicacid	414264	1.57846e+06	461013	987138	3.08199e+06	1.0692e+06								5.61728	6.19823	5.66371	5.99438	6.48883	6.02906
[FAamino(5:0)]2S-amino-pentanoicacid	637462	1.64327e+06	1.12174e+06	503949	1.96127e+06	559226								5.80445	6.21571	6.04989	5.70239	6.29254	5.74759
[FAamino(5:0)]2S-amino-pentanoicacid	1.3773e+06	2.63218e+06	1.12999e+06	2.86013e+06	1.43857e+06	2.19301e+06								6.13903	6.42032	6.05307	6.45639	6.15793	6.34104
[FAamino(5:0)]2S-amino-pentanoicacid	536749	563128	1.58783e+06	1.13963e+06	1.88035e+06	1.50477e+06								5.72977	5.75061	6.2008	6.05676	6.27424	6.17747
[FAamino(5:0)]2S-amino-pentanoicacid	1.11416e+06	790479	903933	1.45579e+06	2.18749e+06	3.68093e+06								6.04695	5.89789	5.95614	6.1631	6.33995	6.56596
[FAamino(5:0)]2S-amino-pentanoicacid	212531	147820	294684	499006	4.8627e+06	512952								5.32742	5.16973	5.46936	5.69811	6.68688	5.71008
[FAamino(5:0)]2S-amino-pentanoicacid	1.36272e+06	904046	264279	3.95894e+06	3.74971e+06	4.28552e+06								6.13441	5.95619	5.42206	6.59758	6.574	6.632
[FAamino(5:0)]2S-amino-pentanoicacid	1.48503e+06	976445	1.50045e+06	2.23508e+06	3.1162e+06	5.80158e+06								6.17174	5.98965	6.17622	6.34929	6.49363	6.76355
[FAamino(5:0)]2S-amino-pentanoicacid	2.10095e+06	1.17379e+06	140396	1.95698e+06	4.33444e+06	4.54065e+06								6.32242	6.06959	5.14735	6.29159	6.63693	6.65712
[FAamino(5:0)]2S-amino-pentanoicacid	1.00711e+06	697427	942596	2.22588e+06	1.2486e+06	2.58791e+06								6.00308	5.8435	5.97433	6.3475	6.09642	6.41295
[FAamino(5:0)]2S-amino-pentanoicacid	1.61171e+06	2.72254e+06	2.37629e+06	950362	1.55819e+06	2.65831e+06								6.20729	6.43497	6.3759	5.97789	6.19262	6.42461
[FAamino(5:0)]2S-amino-pentanoicacid	4.97436e+06	740778	3.08247e+06	9.80671e+06	1.80956e+06	5.50143e+06								6.69674	5.86969	6.4889	6.99152	6.25757	6.74048
[FAamino(5:0)]2S-amino-pentanoicacid	6.90113e+06	543814	2.27089e+06	9.24951e+06	481402	699364								6.83892	5.73545	6.3562	6.96612	5.68251	5.8447
[FAamino(5:0)]2S-amino-pentanoicacid	576812	2.40627e+06	1.81015e+06	1.67363e+06	3.22961e+06	4.61748e+06								5.76103	6.38134	6.25771	6.22366	6.50915	6.6644
[FAamino(5:0)]2S-amino-pentanoicacid	9.02777e+06	8.49844e+06	9.40691e+06	1.2983e+07	7.41448e+06	1.19684e+07								6.95558	6.92934	6.97345	7.11338	6.87008	7.07803
[FAamino(5:0)]2S-amino-pentanoicacid	7.78993e+06	2.376e+06	1.021e+06	8.14756e+06	598152	1.74918e+07								6.89153	6.37585	6.00902	6.91103	5.77681	7.24283
[FAamino(5:0)]2S-amino-pentanoicacid	1.71792e+06	7.03889e+06	1.42823e+06	1.58256e+06	1.27312e+06	2.12173e+07								6.235	6.8475	6.1548	6.19936	6.10487	7.32669
[FAamino(5:0)]2S-amino-pentanoicacid	441132	258646	294991	635607	1.95308e+06	1.14282e+06								5.64457	5.41271	5.46981	5.80319	6.29072	6.05798
[FAamino(5:0)]2S-amino-pentanoicacid	3.76861e+07	9.14057e+06	3.81574e+07	1.39423e+07	8.83367e+06	8.42677e+06								7.57618	6.96097	7.58158	7.14434	6.94614	6.92566
[FAamino(5:0)]2S-amino-pentanoicacid	1.70816e+06	1.59803e+06	2.503e+06	4.14832e+06	1.60226e+06	2.61897e+07								6.23253	6.20359	6.39846	6.61787	6.20473	7.41813
[FAamino(5:0)]2S-amino-pentanoicacid	8.08127e+06	4.71629e+06	3.46515e+06	1.08858e+07	3.11666e+07	7.52792e+07								6.90748	6.6736	6.53972	7.03686	7.49369	7.87667
[FAamino(5:0)]2S-amino-pentanoicacid	3.39838e+07	5.04855e+07	490079	4.3755e+07	2.38049e+06	5.67282e+06								7.53127	7.70317	5.69027	7.64103	6.37667	6.7538
[FAamino(5:0)]2S-amino-pentanoicacid	4.9586e+06	2.86239e+07	1.87532e+07	1.12165e+07	1.82493e+07	1.92043e+08								6.69536	7.45673	7.27308	7.04986	7.26125	8.2834
[FAamino(5:0)]2S-amino-pentanoicacid	1.54621e+08	1.29904e+08	1.52329e+08	1.5699e+08	1.49601e+08	1.56223e+08								8.18927	8.11362	8.18278	8.19587	8.17493	8.19375
[FAamino(5:0)]2S-amino-pentanoicacid	1.0186e+08	7.00141e+07	7.52432e+07	1.13324e+08	2.44946e+08	2.26877e+08								8.008	7.84519	7.87647	8.05432	8.38907	8.35579
[FAamino(5:0)]2S-amino-pentanoicacid	1.46228e+09	1.24721e+09	1.45017e+09	1.54016e+09	1.50112e+09	1.48971e+09								9.16503	9.09594	9.16142	9.18757	9.17642	9.1731
[FAamino_oxo(6:0/2:0)]2-amino-3-oxo-hexanedioicacid	904385	734834	814695	502172	535416	350764								5.95635	5.86619	5.911	5.70085	5.72869	5.54501
[FAamino_oxo(6:0/2:0)]2-amino-3-oxo-hexanedioicacid	160231	117589	138709	272485	180115	147805								5.20475	5.07037	5.14211	5.43534	5.25555	5.16969
[FAhydroxy(4:0)]N-(3S-hydroxy-butanoyl)-homoserinelactone	2701.11	3658.86	3060.52	1995.65	6029.31	1825.1								3.43154	3.56335	3.4858	3.30008	3.78027	3.26129
[FAhydroxy(4:0)]N-(3S-hydroxy-butanoyl)-homoserinelactone	7567.33	7502.98	9572.58	8497.03	8388.97	2301.96								3.87894	3.87523	3.98103	3.92927	3.92371	3.3621
[FAhydroxy(4:0)]N-(3S-hydroxy-butanoyl)-homoserinelactone	43481.4	61260.1	50713.9	99607.6	131014	33536.6								4.6383	4.78718	4.70513	4.99829	5.11732	4.52552
[FAhydroxy(4:0)]N-(3S-hydroxy-butanoyl)-homoserinelactone	245685	209098	271512	139700	114980	72685								5.39038	5.32035	5.43379	5.1452	5.06062	4.86144
[FAhydroxy(4:0)]N-(3S-hydroxy-butanoyl)-homoserinelactone	458656	145925	161476	90812.6	119031	125432								5.66149	5.16413	5.20811	4.95815	5.07566	5.09841
[FAhydroxy(4:0)]N-(3S-hydroxy-butanoyl)-homoserinelactone	73874.5	81172.1	86773.6	82448.2	100532	38920								4.86849	4.90941	4.93839	4.91618	5.0023	4.59017
[FAhydroxy(4:0)]N-(3S-hydroxy-butanoyl)-homoserinelactone	713208	812705	845580	464632	485120	246987								5.85322	5.90993	5.92715	5.66711	5.68585	5.39267
[FAhydroxy(4:0)]N-(3S-hydroxy-butanoyl)-homoserinelactone	221683	199293	216916	138818	188146	125485								5.34573	5.29949	5.33629	5.14245	5.2745	5.09859
[FAhydroxy(4:0)]N-(3S-hydroxy-butanoyl)-homoserinelactone	176374	94918.2	226569	302826	328435	172516								5.24643	4.97735	5.3552	5.48119	5.51645	5.23683
[FAhydroxy(4:0)]N-(3S-hydroxy-butanoyl)-homoserinelactone	85348.5	112224	95997.6	137913	111490	86159.2								4.9312	5.05008	4.98226	5.13961	5.04724	4.9353
[FAhydroxy(4:0)]N-(3S-hydroxy-butanoyl)-homoserinelactone	5.03726e+06	4.19655e+06	4.59437e+06	6.58879e+06	7.20899e+06	7.09393e+06								6.70219	6.62289	6.66223	6.81881	6.85787	6.85089
[FAhydroxy_oxo(7:0/2:0)]4-hydroxy-2-oxo-Heptanedioicacid	69680.7	80131.5	95309	54451.3	56655.9	47657.3								4.84311	4.9038	4.97913	4.73601	4.75325	4.67813
[FAhydroxy_oxo(7:0/2:0)]4-hydroxy-2-oxo-Heptanedioicacid	2.07659e+06	4.18734e+06	3.83021e+06	4.94256e+06	3.29307e+06	3.99644e+06								6.31735	6.62194	6.58322	6.69395	6.5176	6.60167
[FAmethyl(14:0)]12-methyl-tetradecanoicacid	727079	1.45328e+06	782493	869389	785891	910523								5.86158	6.16235	5.89348	5.93921	5.89536	5.95929
[FAoxo_amino(6:0)]3-oxo-5S-amino-hexanoicacid	24397.3	26820.4	38752.4	12521.5	102764	85702.2								4.38734	4.42846	4.5883	4.09766	5.01184	4.93299
[FAoxo_amino(6:0)]3-oxo-5S-amino-hexanoicacid	346191	345071	295973	197302	274227	118901								5.53932	5.53791	5.47125	5.29513	5.43811	5.07519
[FAoxo_amino(6:0)]3-oxo-5S-amino-hexanoicacid	47267.8	65470.9	86226.1	162642	82751.7	68222.1								4.67457	4.81605	4.93564	5.21123	4.91778	4.83392
[FAoxo_amino(6:0)]3-oxo-5S-amino-hexanoicacid	521776	478807	561884	285390	329669	370838								5.71748	5.68016	5.74965	5.45544	5.51808	5.56918
[FAoxo_amino(6:0)]3-oxo-5S-amino-hexanoicacid	26398.9	37717.5	27552.2	582441	8338.86	6721.32								4.42159	4.57654	4.44016	5.76525	3.92111	3.82745
[FAoxo_amino(6:0)]3-oxo-5S-amino-hexanoicacid	219894	331249	146606	173446	142063	171163								5.34221	5.52015	5.16615	5.23917	5.15248	5.23341
[FAoxo_amino(6:0)]3-oxo-5S-amino-hexanoicacid	103611	133667	152313	311835	316697	195843								5.01541	5.12602	5.18274	5.49392	5.50064	5.29191
[FAoxo_amino(6:0)]3-oxo-5S-amino-hexanoicacid	85884.1	205063	215451	19593.5	272984	102691								4.93391	5.31189	5.33335	4.29211	5.43614	5.01153
[FAoxo_amino(6:0)]3-oxo-5S-amino-hexanoicacid	360832	521587	440845	633299	660314	814455								5.55731	5.71733	5.64429	5.80161	5.81975	5.91087
[FAoxo_amino(6:0)]3-oxo-5S-amino-hexanoicacid	325402	295609	361854	375522	530313	470922								5.51242	5.47072	5.55853	5.57464	5.72453	5.67295
[FAoxo_amino(6:0)]3-oxo-5S-amino-hexanoicacid	132069	66899.9	71405.5	40479.9	145696	397943								5.1208	4.82543	4.85373	4.60724	5.16345	5.59982
[FAoxo_amino(6:0)]3-oxo-5S-amino-hexanoicacid	1.00002e+06	1.17051e+06	1.25641e+06	1.03573e+06	1.18672e+06	1.50313e+06								6.00001	6.06838	6.09913	6.01525	6.07435	6.177
[FAoxo_amino(6:0)]3-oxo-5S-amino-hexanoicacid	54110	85759.3	149844	47686.9	210051	53474.4								4.73328	4.93328	5.17564	4.6784	5.32232	4.72815
[FAoxo_amino(6:0)]3-oxo-5S-amino-hexanoicacid	574885	324976	346399	314719	331672	257904								5.75958	5.51185	5.53958	5.49792	5.52071	5.41146
[FAoxo_amino(6:0)]3-oxo-5S-amino-hexanoicacid	950596	1.15719e+06	1.207e+06	1.03678e+06	1.15772e+06	1.48369e+06								5.978	6.06341	6.08171	6.01569	6.0636	6.17134
[FAoxo_amino(6:0)]3-oxo-5S-amino-hexanoicacid	210375	169178	315149	275815	275974	9466.2								5.32299	5.22834	5.49852	5.44062	5.44087	3.97618
[FAoxo_amino(6:0)]3-oxo-5S-amino-hexanoicacid	1.6759e+06	31009.5	1.20811e+06	474166	176213	19342.8								6.22425	4.49149	6.08211	5.67593	5.24604	4.28652
[FAoxo_amino(6:0)]3-oxo-5S-amino-hexanoicacid	92684	59316.9	130841	347922	281203	189109								4.967	4.77318	5.11674	5.54148	5.44902	5.27671
[FAoxo_amino(6:0)]3-oxo-5S-amino-hexanoicacid	631729	229978	492746	509463	527878	116544								5.80053	5.36169	5.69262	5.70711	5.72253	5.06649
[FAoxo_amino(6:0)]3-oxo-5S-amino-hexanoicacid	66777.3	299786	80007	77049.4	171753	408443								4.82463	5.47681	4.90313	4.88677	5.2349	5.61113
[FAoxo_amino(6:0)]3-oxo-5S-amino-hexanoicacid	4.22858e+06	4.13438e+06	5.45409e+06	4.55083e+06	4.81031e+06	7.12402e+06								6.6262	6.61641	6.73672	6.65809	6.68217	6.85273
[FAoxo_amino(6:0)]3-oxo-5S-amino-hexanoicacid	3.82188e+06	3.57145e+06	4.27087e+06	7.55601e+06	8.21411e+06	6.71542e+06								6.58228	6.55284	6.63052	6.87829	6.91456	6.82707
[FAoxo_amino(6:0)]3-oxo-5S-amino-hexanoicacid	4.50807e+06	2.03468e+06	4.6747e+06	9.09443e+06	9.82098e+06	1.03379e+07								6.65399	6.3085	6.66975	6.95878	6.99215	7.01443
[FAtrihydroxy(18:0)]9_10_13-trihydroxy-11-octadecenoicacid	7764.23	7305.34	8165.29	9322.4	8710.72	9584.74								3.8901	3.86364	3.91197	3.96953	3.94005	3.98158
[FAtrihydroxy(18:0)]9_10_13-trihydroxy-11-octadecenoicacid	9606.17	9330.71	9033.09	11797.1	13959.5	12303.1								3.98255	3.96991	3.95584	4.07177	4.14487	4.09002
1(2H)-Isoquinolinone	11193.9	15211.9	29139.3	18031.3	19336	19252.9								4.04898	4.18218	4.46448	4.25603	4.28637	4.2845
1(2H)-Isoquinolinone	27230.2	28435.4	34219.1	36514.5	45568	51990								4.43505	4.45386	4.53427	4.56246	4.65866	4.71592
1-(4-Hydroxyphenyl)-2-aminoethanol	6991.23	11250	10805	14352.5	23104.4	12464.1								3.84455	4.05115	4.03363	4.15693	4.36369	4.09566
1-(4-Hydroxyphenyl)-2-aminoethanol	11687.1	27051.1	23145.6	11421.3	76955.1	20649.3								4.06771	4.43219	4.36447	4.05772	4.88624	4.3149
1-(4-Hydroxyphenyl)-2-aminoethanol	15885.9	25914.3	69598.8	13389.9	62322	14248.3								4.20101	4.41354	4.8426	4.12678	4.79464	4.15376
1-(4-Hydroxyphenyl)-2-aminoethanol	10813.1	26819.2	35502	21636	50895.2	32340.4								4.03395	4.42845	4.55025	4.33518	4.70668	4.50974
1-(4-Hydroxyphenyl)-2-aminoethanol	98232.5	47592	73926.2	57767.3	12633.5	19527								4.99226	4.67753	4.8688	4.76168	4.10152	4.29063
1-(4-Hydroxyphenyl)-2-aminoethanol	1.13769e+06	1.11846e+06	1.26586e+06	1.12846e+06	1.03044e+06	559880								6.05602	6.04862	6.10239	6.05249	6.01302	5.74809
1-(4-Hydroxyphenyl)-2-aminoethanol	819296	441756	887968	827209	779635	659186								5.91344	5.64518	5.9484	5.91762	5.89189	5.81901
1-(4-Hydroxyphenyl)-2-aminoethanol	1.13769e+06	1.11846e+06	1.26586e+06	1.10873e+06	988104	699221								6.05602	6.04862	6.10239	6.04483	5.9948	5.84461
1-(beta-D-Ribofuranosyl)-1_4-dihydronicotinamide	124215	105875	130085	153829	156867	66185.5								5.09417	5.02479	5.11423	5.18704	5.19553	4.82076
1_10-Phenanthroline	33406.3	28882.5	30909.8	38409.4	38608.3	36939.3								4.52383	4.46063	4.4901	4.58444	4.58668	4.56749
1_2_3_5-Tetrahydroxybenzene	698928	626204	935458	478398	805379	229495								5.84443	5.79672	5.97102	5.67979	5.906	5.36077
1_2-Diaminobenzene	6790.42	4367.48	3350.95	7969.17	3916.62	8916.58								3.8319	3.64023	3.52517	3.90141	3.59291	3.9502
1_2-Diaminobenzene	11358.2	51925.7	10601.1	25980.6	8641.19	58335.4								4.05531	4.71538	4.02535	4.41465	3.93657	4.76593
1_2-Diaminobenzene	102723	97839.9	121204	89930.4	76399	32086.3								5.01167	4.99052	5.08352	4.95391	4.88309	4.50632
1_2-Diaminobenzene	260334	321371	333136	565666	591426	532546								5.41553	5.50701	5.52262	5.75256	5.7719	5.72636
1_2-Diaminobenzene	16989.1	13497.5	23191	21938.3	19048.9	21501.6								4.23017	4.13025	4.36532	4.3412	4.27987	4.33247
1_2-Diaminobenzene	77918.5	30837.8	22050.6	17156.2	52794.4	43586.2								4.89164	4.48908	4.34342	4.23442	4.72259	4.63935
1_2-Diaminobenzene	230412	322291	332881	485690	591426	532546								5.36251	5.50825	5.52229	5.68636	5.7719	5.72636
1_2-Diaminobenzene	353105	353953	503704	560176	623989	752409								5.5479	5.54895	5.70218	5.74832	5.79518	5.87645
1_2-Dihydrovomilenine	345173	319258	311366	489029	447829	377460								5.53804	5.50414	5.49327	5.68933	5.65111	5.57687
1_3_5-trimethoxybenzene	24110.8	22852.4	22423.8	14859.8	19180.5	47483.1								4.38221	4.35893	4.35071	4.17201	4.28286	4.67654
1_3_5-trimethoxybenzene	1.42021e+06	2.10638e+06	2.08064e+06	561343	553272	407539								6.15235	6.32354	6.3182	5.74923	5.74294	5.61017
1_3_8-Naphthalenertriol	105070	118666	179766	124406	126162	166785								5.02148	5.07433	5.25471	5.09484	5.10093	5.22216
1_3_8-Naphthalenertriol	199401	193742	365913	387918	245310	329177								5.29973	5.28722	5.56338	5.58874	5.38972	5.51743
1_4-Lactone	31789.3	31132.5	34553.1	34204.1	34240.5	31830								4.50228	4.49321	4.53849	4.53408	4.53454	4.50284
1_4-Lactone	38089	30771.5	29896.7	27105.7	16332.8	19166.5								4.5808	4.48815	4.47562	4.43306	4.21306	4.28254
1_4-Lactone	42809	37994.7	40403.2	59662.4	76086.4	107767								4.63154	4.57972	4.60642	4.7757	4.88131	5.03249
1_4-Lactone	22352.1	15990.2	21151.1	16025.7	19610.6	25824.7								4.34932	4.20386	4.32533	4.20482	4.29249	4.41204
1_4-Lactone	121639	84106.6	99276.3	121064	137831	137276								5.08507	4.92483	4.99685	5.08302	5.13935	5.1376
1_4-Lactone	25299.5	11411.9	28761	5273.61	30753.6	32030.2								4.40311	4.05736	4.4588	3.72211	4.4879	4.50556
1_4-Lactone	33970.5	32016	30758.8	33848.8	5008.53	36600.1								4.5311	4.50537	4.48797	4.52954	3.69971	4.56348
1_4-Lactone	523801	568238	567273	362333	365171	627452								5.71917	5.75453	5.75379	5.55911	5.5625	5.79758
1_4-Lactone	554232	510534	582154	813557	838944	711797								5.74369	5.70802	5.76504	5.91039	5.92373	5.85236
1_4-Lactone	1.96398e+06	2.56369e+06	2.96045e+06	798691	608641	755992								6.29314	6.40887	6.47136	5.90238	5.78436	5.87852
1_4-Lactone	1.24142e+07	1.3351e+07	1.32792e+07	1.52349e+07	1.56058e+07	1.55957e+07								7.09392	7.12551	7.12317	7.18284	7.19329	7.19301
1_5-Anhydro-D-mannitol	396805	602913	451683	658838	582094	544290								5.59858	5.78025	5.65483	5.81878	5.76499	5.73583
1_5-Anhydro-D-mannitol	59972	33743.7	43273.8	39991.1	53854.1	24753.3								4.77795	4.52819	4.63622	4.60196	4.73122	4.39363
1_7-Dimethylxanthine(paraxanthine)	519905	505303	616379	1.16e+06	1.17938e+06	1.49521e+06								5.71592	5.70355	5.78985	6.06446	6.07165	6.1747
1_8-Diazacyclotetradecane-2_9-dione	1511.34	1947.18	715.987	1156.78	800.058	683.486								3.17936	3.28941	2.85491	3.06325	2.90312	2.83473
1_8-Diazacyclotetradecane-2_9-dione	1095.47	3958.02	1326.44	1800.82	1251.78	1859.47								3.0396	3.59748	3.12269	3.25547	3.09753	3.26939
1_8-Diazacyclotetradecane-2_9-dione	2703.91	5925.33	2782.71	6104.1	2139.74	4606.43								3.43199	3.77271	3.44447	3.78562	3.33036	3.66336
1_8-Diazacyclotetradecane-2_9-dione	2970.09	4202.19	3535.09	3850.26	4650.1	4379.34								3.47277	3.62348	3.5484	3.58549	3.66746	3.64141
1_8-Diazacyclotetradecane-2_9-dione	1396.96	1069.76	1289.38	2899.5	1968	2091.3								3.14519	3.02929	3.11038	3.46232	3.29402	3.32042
1_8-Diazacyclotetradecane-2_9-dione	1837.15	1670.62	1972.76	2305.65	2245.32	2949.11								3.26414	3.22288	3.29507	3.36279	3.35128	3.46969
1_8-Diazacyclotetradecane-2_9-dione	4339.58	4850.85	3536.05	5299.96	7149.3	4820.15								3.63745	3.68582	3.54852	3.72427	3.85426	3.68306
1_8-Diazacyclotetradecane-2_9-dione	3688.08	3808.02	2912.66	5494.08	4071.02	4839.92								3.5668	3.5807	3.46429	3.73989	3.6097	3.68484
1_8-Diazacyclotetradecane-2_9-dione	8898.45	10259.4	7561.73	10377.2	11523.7	6743.47								3.94931	4.01112	3.87862	4.01608	4.06159	3.82888
1_8-Diazacyclotetradecane-2_9-dione	1676.23	1814.5	1788.81	2126.95	2197.85	2125.9								3.22433	3.25876	3.25256	3.32776	3.342	3.32754
1_8-Diazacyclotetradecane-2_9-dione	2139.55	2320.67	2965.89	1785.41	2211.25	3862.93								3.33032	3.36561	3.47215	3.25174	3.34464	3.58692
1_8-Diazacyclotetradecane-2_9-dione	5263.97	4437.43	5375.75	5885.44	6510.25	6846.11								3.72131	3.64713	3.73044	3.76978	3.8136	3.83544
1_8-Diazacyclotetradecane-2_9-dione	6055.22	4198.45	6635.17	14311	5345.93	16558.5								3.78213	3.62309	3.82185	4.15567	3.72802	4.21902
1_8-Diazacyclotetradecane-2_9-dione	73737.2	78014.5	79355.7	76657.8	73254.4	150826								4.86769	4.89218	4.89958	4.88456	4.86483	5.17848
1_8-Diazacyclotetradecane-2_9-dione	16985.7	13442	10687.2	26087.9	16842.7	14196.9								4.23008	4.12847	4.02887	4.41644	4.22641	4.1522
1_8-Diazacyclotetradecane-2_9-dione	17031.5	12673.7	20378.7	52751.4	25026.5	22578.5								4.23125	4.1029	4.30918	4.72223	4.3984	4.3537
1_8-Diazacyclotetradecane-2_9-dione	3608.27	13041.5	6588.29	15538.5	8768.38	16676.2								3.5573	4.11533	3.81877	4.19141	3.94292	4.2221
1_8-Diazacyclotetradecane-2_9-dione	6800.13	10883.4	9115.02	34298.9	12934.1	24699.9								3.83252	4.03677	3.95976	4.53528	4.11174	4.39269
1_8-Diazacyclotetradecane-2_9-dione	105565	74026.3	79549.1	153924	113011	166568								5.02352	4.86939	4.90064	5.18731	5.05312	5.22159
1_8-Diazacyclotetradecane-2_9-dione	16892.4	15011.5	31885.5	20183.4	21512.2	25777.9								4.22769	4.17642	4.50359	4.30499	4.33268	4.41125
1_8-Diazacyclotetradecane-2_9-dione	7269.14	3160.55	3736.78	2420.67	1640.74	4269.12								3.86148	3.49976	3.5725	3.38394	3.21504	3.63034
1_8-Diazacyclotetradecane-2_9-dione	11479.3	4210.15	11688.3	9056.13	37315.9	36804.6								4.05992	3.6243	4.06775	3.95694	4.57189	4.5659
1_8-Diazacyclotetradecane-2_9-dione	4155.88	3844.32	3985.46	4945.88	4964.21	4897.9								3.61866	3.58482	3.60048	3.69424	3.69585	3.69001
1_8-Diazacyclotetradecane-2_9-dione	5742.28	6576.35	6875.56	5128.43	10296.4	18650.9								3.75908	3.81799	3.83731	3.70998	4.01268	4.2707
1_8-Diazacyclotetradecane-2_9-dione	21148.2	18678.2	6883.3	16483.4	30169.1	39429.7								4.32527	4.27134	3.8378	4.21705	4.47956	4.59582
1_8-Diazacyclotetradecane-2_9-dione	789545	678774	622504	1.03834e+06	771623	1.21859e+06								5.89738	5.83173	5.79414	6.01634	5.88741	6.08586
1_8-Diazacyclotetradecane-2_9-dione	1.49433e+06	1.61262e+06	1.66036e+06	1.94936e+06	2.05873e+06	1.9075e+06								6.17445	6.20753	6.2202	6.28989	6.3136	6.28047
13-(2-Methylcrotonoyl)oxylupanine	102597	83351.9	85129.5	141600	112492	96303.4								5.01113	4.92092	4.93008	5.15106	5.05112	4.98364
1-Amino-1-deoxy-scyllo-inositol	1.06471e+06	1.47781e+06	1.25694e+06	1.91282e+06	2.16614e+06	1.76888e+06								6.02723	6.16962	6.09931	6.28167	6.33569	6.2477
1-Amino-1-deoxy-scyllo-inositol	5.86076e+06	5.69355e+06	6.3372e+06	6.02103e+06	6.8861e+06	6.69557e+06								6.76795	6.75538	6.8019	6.77967	6.83797	6.82579
1-Amino-1-deoxy-scyllo-inositol	1.2071e+07	1.30252e+07	1.26089e+07	1.35787e+07	1.56877e+07	1.42673e+07								7.08174	7.11478	7.10068	7.13286	7.19556	7.15434
1-Amino-1-deoxy-scyllo-inositol	1.68297e+07	1.52657e+07	1.94922e+07	2.28946e+07	1.70582e+07	2.42565e+07								7.22608	7.18372	7.28986	7.35973	7.23193	7.38483
1-Aminocyclopropane-1-carboxylate	5029.98	4561.47	6040.81	8662.6	4956.39	4377.39								3.70157	3.6591	3.7811	3.93765	3.69517	3.64122
1-Aminocyclopropane-1-carboxylate	31714.7	96568.2	19006.2	22390.8	19447.6	16683								4.50126	4.98483	4.2789	4.35007	4.28887	4.22228
1-Aminocyclopropane-1-carboxylate	3047.49	8773.12	26125.2	17211.1	37297	33467.9								3.48394	3.94315	4.41706	4.23581	4.57167	4.52463
1-Aminocyclopropane-1-carboxylate	38248.2	29325.6	44352	61821.5	90003.3	114387								4.58261	4.46725	4.64691	4.79114	4.95426	5.05837
1-Aminocyclopropane-1-carboxylate	94256.5	89563.1	82546.1	214526	229624	254071								4.97431	4.95213	4.9167	5.33148	5.36102	5.40496
1-Aminocyclopropane-1-carboxylate	28587.5	143532	120074	222728	192330	192097								4.45618	5.15695	5.07945	5.34777	5.28405	5.28352
1-Aminocyclopropane-1-carboxylate	39821.9	30528	54126.7	17494.2	219418	165788								4.60012	4.4847	4.73341	4.24289	5.34127	5.21955
1-Aminocyclopropane-1-carboxylate	66742.7	22590.9	91204.3	46175.5	45244	101833								4.8244	4.35393	4.96002	4.66441	4.65556	5.00789
1-Aminocyclopropane-1-carboxylate	74095.2	179944	160046	56663.8	196571	239217								4.86979	5.25514	5.20425	4.75331	5.29352	5.37879
1-Aminocyclopropane-1-carboxylate	27523.2	132533	119242	204955	119638	219425								4.4397	5.12232	5.07643	5.31166	5.07787	5.34129
1-Aminocyclopropane-1-carboxylate	157795	34491.1	90417.9	53392.2	151125	122166								5.19809	4.53771	4.95625	4.72748	5.17934	5.08695
1-Aminocyclopropane-1-carboxylate	7.1009e+06	6.84172e+06	7.50944e+06	8.09077e+06	9.02008e+06	8.13626e+06								6.85131	6.83517	6.87561	6.90799	6.95521	6.91042
1-Aminocyclopropane-1-carboxylate	7.56711e+06	7.13351e+06	9.96987e+06	4.62845e+06	4.94519e+06	7.71817e+06								6.87893	6.8533	6.99869	6.66544	6.69418	6.88751
1-Aminocyclopropane-1-carboxylate	3.66478e+06	5.65248e+06	5.07535e+06	5.89026e+06	8.2202e+06	5.56757e+06								6.56405	6.75224	6.70547	6.77013	6.91488	6.74567
1-Aminocyclopropane-1-carboxylate	1.11385e+07	1.05258e+07	1.15922e+07	1.20325e+07	1.35688e+07	1.35428e+07								7.04683	7.02226	7.06416	7.08036	7.13254	7.13171
1-Aminocyclopropane-1-carboxylate	4.02711e+07	3.67864e+07	3.39361e+07	3.86732e+07	4.99611e+07	6.07592e+07								7.60499	7.56569	7.53066	7.58741	7.69863	7.78361
1-Carbapen-2-em-3-carboxylicacid	138051	134542	125091	101846	103095	60342.2								5.14004	5.12886	5.09723	5.00795	5.01324	4.78062
1-Carbapen-2-em-3-carboxylicacid	459145	570482	409649	185825	216497	185197								5.66195	5.75624	5.61241	5.26911	5.33545	5.26763
1-Carbapen-2-em-3-carboxylicacid	446853	440984	532036	591910	523585	678992								5.65016	5.64442	5.72594	5.77226	5.71899	5.83186
1-Carbapen-2-em-3-carboxylicacid	1.27525e+06	1.24208e+06	1.7098e+06	1.1354e+06	1.12981e+06	884181								6.10559	6.09415	6.23294	6.05515	6.053	5.94654
1-Carbapen-2-em-3-carboxylicacid	1.73781e+06	1.20593e+06	2.24569e+06	1.62718e+06	1.4922e+06	2.31144e+06								6.24	6.08132	6.35135	6.21144	6.17383	6.36388
1-Carbapen-2-em-3-carboxylicacid	1.27525e+06	1.25423e+06	1.72688e+06	1.2491e+06	1.23578e+06	884181								6.10559	6.09838	6.23726	6.0966	6.09194	5.94654
1D-chiro-inositol	11243.3	10263.6	8588.27	1686.27	11647.2	13622.5								4.05089	4.0113	3.93391	3.22693	4.06622	4.13426
1D-chiro-inositol	7565.12	14686.7	17126.2	11300.5	16238.6	8547.75								3.87882	4.16692	4.23366	4.0531	4.21055	3.93185
1D-chiro-inositol	3755.25	2865.77	4283.45	4438.67	3867.01	5050.39								3.57464	3.45724	3.63179	3.64725	3.58738	3.70333
1D-chiro-inositol	20238.6	3368.34	6777.71	3164.71	24126.7	26606.7								4.30618	3.52742	3.83108	3.50033	4.3825	4.42499
1D-chiro-inositol	90537.3	127751	191998	266444	297110	498983								4.95683	5.10636	5.2833	5.42561	5.47292	5.69809
1D-chiro-inositol	102919	149034	116486	50980.7	81746.6	84519.7								5.0125	5.17328	5.06627	4.70741	4.91247	4.92696
1D-chiro-inositol	857225	836275	827480	619979	749390	244158								5.93309	5.92235	5.91776	5.79238	5.87471	5.38767
1D-chiro-inositol	785191	838849	708088	2.24658e+06	1.58413e+06	608055								5.89498	5.92368	5.85009	6.35152	6.19979	5.78394
1D-chiro-inositol	1.01419e+06	1.01296e+06	1.12978e+06	615503	776422	500891								6.00612	6.00559	6.05299	5.78923	5.8901	5.69974
1D-chiro-inositol	2.03666e+06	2.07022e+06	2.27757e+06	2.60069e+06	2.88765e+06	2.63599e+06								6.30892	6.31602	6.35747	6.41509	6.46055	6.42094
1D-chiro-inositol	3.57083e+07	2.84604e+07	2.08995e+07	1.98102e+07	2.97113e+07	1.79874e+07								7.55277	7.45424	7.32014	7.29689	7.47292	7.25497
1D-chiro-inositol	6.90132e+06	6.60301e+06	8.04258e+06	7.02142e+06	5.06532e+06	2.84602e+06								6.83893	6.81974	6.9054	6.84642	6.70461	6.45424
1D-chiro-inositol	1.18938e+08	9.19412e+07	1.12665e+08	8.76458e+07	9.08717e+07	8.16655e+07								8.07532	7.96351	8.05179	7.94273	7.95843	7.91204
1-deoxynojirimycin	61786.8	78472	92357.5	64070.7	68315.2	60972.8								4.7909	4.89471	4.96547	4.80666	4.83452	4.78514
1-deoxynojirimycin	20450.1	27271.1	13397.1	15323.2	22877.4	38037.3								4.3107	4.4357	4.12701	4.18535	4.35941	4.58021
1-deoxynojirimycin	86817.4	119367	261130	46295.9	55623.6	221444								4.93861	5.07688	5.41686	4.66554	4.74526	5.34526
1-deoxynojirimycin	87415.5	14353.9	44925.5	28510.7	222677	60133								4.94159	4.15697	4.65249	4.45501	5.34767	4.77911
1-deoxynojirimycin	1.56232e+06	1.54223e+06	1.22786e+06	1.04443e+06	1.31196e+06	1.02634e+06								6.19377	6.18815	6.08915	6.01888	6.11792	6.01129
1-deoxynojirimycin	128938	78656.9	102396	1.56923e+06	1.60532e+06	79758.2								5.11038	4.89574	5.01028	6.19569	6.20556	4.90178
1-deoxynojirimycin	11786.9	7235.66	8002.57	12265	12648.5	12444.9								4.0714	3.85948	3.90323	4.08867	4.10204	4.09499
1-deoxynojirimycin	6.34177e+06	5.66358e+06	6.17724e+06	7.76542e+06	8.486e+06	8.81055e+06								6.80221	6.75309	6.79079	6.89016	6.9287	6.945
1D-myo-Inositol3-phosphate	591716	478583	650421	628400	653791	809142								5.77211	5.67996	5.81319	5.79824	5.81544	5.90802
1-Methyladenine	33622.5	71957.5	36372.9	38722.7	58205.9	149368								4.52663	4.85708	4.56078	4.58797	4.76497	5.17426
1-Methyladenine	22757.1	5168.04	14463	27423.7	48008.5	54842.8								4.35712	3.71333	4.16026	4.43813	4.68132	4.73912
1-Methyladenine	323419	394843	316518	752714	573991	372085								5.50977	5.59642	5.5004	5.87663	5.75891	5.57064
1-Methyladenine	952007	1.09193e+06	1.06278e+06	1.66088e+06	1.36515e+06	987783								5.97864	6.0382	6.02644	6.22034	6.13518	5.99466
1-Methyladenine	1.17582e+07	1.41936e+07	1.23098e+07	2.26907e+07	1.95076e+07	1.11869e+07								7.07034	7.15209	7.09025	7.35585	7.2902	7.04871
1-Methylhistidine	2814.14	4349.28	2202.8	5362.77	2216.71	7071.47								3.44935	3.63842	3.34298	3.72939	3.34571	3.84951
1-Methylhistidine	6339.31	6471.45	6986.96	7513.04	15229.2	13605.6								3.80204	3.811	3.84429	3.87582	4.18268	4.13372
1-Methylhistidine	5149.11	4890.23	9193.71	9705.24	4821.45	5480.38								3.71173	3.68933	3.96349	3.98701	3.68318	3.73881
1-Methylhistidine	63441.5	85043.2	78956.2	160759	172606	157358								4.80237	4.92964	4.89739	5.20618	5.23705	5.19689
1-Methylhistidine	8.3478e+06	9.6609e+06	1.10723e+07	1.28323e+07	1.48263e+07	1.19035e+07								6.92157	6.98502	7.04424	7.10831	7.17103	7.07568
1-Methylpyrrolinium	5282.59	7388.62	17507.6	13216.4	20139.7	17315.2								3.72285	3.86856	4.24323	4.12111	4.30405	4.23843
1-Methylpyrrolinium	22370.5	17522	28388.5	140353	12379.6	25949.1								4.34967	4.24358	4.45314	5.14722	4.09271	4.41412
1-Methylpyrrolinium	10637.3	14139.4	31985.1	20872.6	42563.7	37796.6								4.02683	4.15043	4.50495	4.31958	4.62904	4.57745
1-Methylpyrrolinium	20597.4	35143.9	9459.37	39654.9	41555.9	35781.8								4.31381	4.54585	3.97586	4.5983	4.61863	4.55366
1-Methylpyrrolinium	94106.9	93469.8	116719	22465.3	175471	201435								4.97362	4.97067	5.06714	4.35151	5.24421	5.30414
1-Methylpyrrolinium	53173	62124.2	133852	137449	199301	191639								4.72569	4.79326	5.12663	5.13814	5.29951	5.28248
1-Methylpyrrolinium	6251.1	9259.1	20498.2	16755.5	21948.8	22323.1								3.79596	3.96657	4.31172	4.22416	4.34141	4.34875
1-Methylpyrrolinium	663618	582375	593154	555866	413239	645346								5.82192	5.7652	5.77317	5.74497	5.6162	5.80979
1-Methylpyrrolinium	20148.6	21423.6	29016.7	26313.1	30329.2	129806								4.30425	4.33089	4.46265	4.42017	4.48186	5.11329
1-Methylpyrrolinium	7235.66	24043.9	42120.8	19457.3	28826.8	43446								3.85948	4.38101	4.6245	4.28908	4.4598	4.63795
1-Methylpyrrolinium	18153.1	19972.3	23802	24153.3	14678.7	25208.1								4.25895	4.30043	4.37661	4.38298	4.16669	4.40154
1-Methylpyrrolinium	31562	29023.9	35497.5	47412.9	156428	81915.4								4.49916	4.46276	4.5502	4.6759	5.19431	4.91337
1-Methylpyrrolinium	69152.6	86740.2	98224.7	98818.4	83064.3	117244								4.83981	4.93822	4.99222	4.99484	4.91941	5.06909
1-Methylpyrrolinium	233606	924926	115721	658695	114476	1.16592e+06								5.36848	5.96611	5.06341	5.81868	5.05871	6.06667
1-Methylpyrrolinium	3.95422e+06	4.38252e+06	4.78491e+06	4.36739e+06	5.42808e+06	3.66026e+06								6.59706	6.64172	6.67987	6.64022	6.73465	6.56351
1-Methylxanthine	590418	827160	545595	775454	705219	736004								5.77116	5.91759	5.73687	5.88956	5.84832	5.86688
1-palmitoylglycerol;MAG(16:0)	4.91762e+06	3.83673e+06	4.53137e+06	4.9039e+06	4.38439e+06	4.39567e+06								6.69175	6.58396	6.65623	6.69054	6.64191	6.64303
1-phenylpropane-1_2-dione	14645.5	23108.5	4485.28	35877.4	43080.7	51107.4								4.1657	4.36377	3.65179	4.55482	4.63428	4.70848
1-phenylpropane-1_2-dione	12697.5	15346.1	20212.8	35455.1	5492.38	72383.3								4.10372	4.186	4.30563	4.54968	3.73976	4.85964
1-phenylpropane-1_2-dione	19369	15503.2	67091.8	40876.6	45806.4	40939								4.28711	4.19042	4.82667	4.61147	4.66093	4.61214
1-phenylpropane-1_2-dione	30683.5	20691.6	28032.4	26458.8	47649.4	7774.06								4.48691	4.31579	4.44766	4.42257	4.67806	3.89065
1-phenylpropane-1_2-dione	50995.4	96339.7	33561.4	14018.5	83558.7	48622.1								4.70753	4.98381	4.52584	4.1467	4.92199	4.68683
1-phenylpropane-1_2-dione	72040	5939.45	12038.6	82255.3	95996.3	11111								4.85757	3.77375	4.08058	4.91516	4.98225	4.04575
1-phenylpropane-1_2-dione	35131.8	42519.2	34563.2	46646.2	107966	102136								4.5457	4.62859	4.53861	4.66882	5.03329	5.00918
1-phenylpropane-1_2-dione	63517.1	57443.5	61010.5	63814.4	132767	87752.7								4.80289	4.75924	4.7854	4.80492	5.12309	4.94326
1-phenylpropane-1_2-dione	59657.9	53182.7	51815.3	60985.7	58228	68344.4								4.77567	4.72577	4.71446	4.78523	4.76513	4.8347
1-phenylpropane-1_2-dione	4.16234e+06	4.4102e+06	4.2026e+06	6.63404e+06	6.5281e+06	6.46161e+06								6.61934	6.64446	6.62352	6.82178	6.81479	6.81034
1-phenylpropane-1_2-dione	3.83902e+08	3.76905e+08	4.0473e+08	4.1514e+08	4.27239e+08	3.38622e+08								8.58422	8.57623	8.60717	8.61819	8.63067	8.52972
1-Pyrroline-4-hydroxy-2-carboxylate	2063.84	2274.31	5462.59	3342.03	10613.8	7635.92								3.31468	3.35685	3.7374	3.52401	4.02587	3.88286
1-Pyrroline-4-hydroxy-2-carboxylate	7560.44	14580.9	14118.1	88035.4	78290.3	64734.9								3.87855	4.16379	4.14978	4.94466	4.89371	4.81114
1-Pyrroline-4-hydroxy-2-carboxylate	534407	241262	310586	587759	437480	351697								5.72787	5.38249	5.49218	5.7692	5.64096	5.54617
1-Pyrroline-4-hydroxy-2-carboxylate	52435.4	46512.7	54752	587759	437480	476937								4.71962	4.66757	4.7384	5.7692	5.64096	5.67846
1-Pyrroline-4-hydroxy-2-carboxylate	1888.09	4628.6	12407.4	10399.1	26999.9	17915.6								3.27602	3.66545	4.09368	4.017	4.43136	4.25323
1-Pyrroline-4-hydroxy-2-carboxylate	19962.3	4609.09	44345.3	46859.2	40804.1	46094.8								4.30021	3.66362	4.64685	4.67079	4.6107	4.66365
1-Pyrroline-4-hydroxy-2-carboxylate	18107.5	16243.3	39206.1	77065.6	54485.4	62141.2								4.25786	4.21067	4.59335	4.88686	4.73628	4.79338
1-Pyrroline-4-hydroxy-2-carboxylate	138448	97046.3	570837	433826	381026	455634								5.14129	4.98698	5.75651	5.63732	5.58096	5.65862
1-Pyrroline-4-hydroxy-2-carboxylate	62813.4	58669.3	59423.3	75016.6	109298	66787								4.79805	4.76841	4.77396	4.87516	5.03861	4.82469
1-Pyrroline-4-hydroxy-2-carboxylate	11511	29547.5	77627.7	89746	210763	114090								4.06111	4.47052	4.89002	4.95302	5.3238	5.05725
1-Pyrroline-4-hydroxy-2-carboxylate	2922.84	8948.9	26219.1	23369.8	27728	38662.6								3.4658	3.95177	4.41862	4.36866	4.44292	4.58729
1-Pyrroline-4-hydroxy-2-carboxylate	3.24063e+06	1.99166e+06	2.11584e+06	3.6953e+06	4.70338e+06	4.78932e+06								6.51063	6.29922	6.32548	6.56765	6.67241	6.68027
1-Pyrroline-4-hydroxy-2-carboxylate	95159	10306.3	226893	27239.7	270097	10519.3								4.97845	4.0131	5.35582	4.4352	5.43152	4.02199
1-Pyrroline-4-hydroxy-2-carboxylate	3.28094e+06	2.02304e+06	3.01348e+06	3.7192e+06	4.73843e+06	4.81664e+06								6.516	6.306	6.47907	6.57045	6.67563	6.68274
1-Pyrroline-4-hydroxy-2-carboxylate	395122	666480	808948	5.19348e+06	48268.7	71508.9								5.59673	5.82379	5.90792	6.71546	4.68367	4.85436
1-Pyrroline-4-hydroxy-2-carboxylate	514212	72579.4	121773	221718	2.19411e+06	1.55772e+06								5.71114	4.86081	5.08555	5.3458	6.34126	6.19249
1-Pyrroline-4-hydroxy-2-carboxylate	259166	304558	161540	1.57841e+06	141412	745105								5.41358	5.48367	5.20828	6.19822	5.15049	5.87222
1-Pyrroline-4-hydroxy-2-carboxylate	1.32376e+06	933689	164245	3.05051e+06	2.62691e+06	3.77688e+06								6.12181	5.9702	5.21549	6.48437	6.41945	6.57713
1-Pyrroline-4-hydroxy-2-carboxylate	307121	301722	622815	1.06007e+06	184646	632413								5.48731	5.47961	5.79436	6.02533	5.26634	5.801
1-Pyrroline-4-hydroxy-2-carboxylate	1.54949e+06	835146	1.8218e+06	4.67483e+06	623715	1.2018e+06								6.19019	5.92176	6.2605	6.66977	5.79499	6.07983
1-Pyrroline-4-hydroxy-2-carboxylate	73432.5	184650	318674	755730	1.07765e+06	974894								4.86589	5.26635	5.50335	5.87837	6.03248	5.98896
1-Pyrroline-4-hydroxy-2-carboxylate	488324	344474	557485	965016	871027	3.35534e+06								5.68871	5.53716	5.74623	5.98453	5.94003	6.52574
1-Pyrroline-4-hydroxy-2-carboxylate	259495	37210	558685	59191.2	1.06912e+06	972191								5.41413	4.57066	5.74717	4.77226	6.02903	5.98775
1-Pyrroline-4-hydroxy-2-carboxylate	60268.1	24342.9	180793	473526	60144.7	762492								4.78009	4.38637	5.25718	5.67534	4.7792	5.88224
1-Pyrroline-4-hydroxy-2-carboxylate	360581	276585	317252	535029	1.81978e+06	2.51919e+06								5.557	5.44183	5.5014	5.72838	6.26002	6.40126
1-Pyrroline-4-hydroxy-2-carboxylate	2.04571e+07	1.98832e+07	1.97134e+07	2.19991e+07	3.0494e+07	2.45353e+07								7.31084	7.29849	7.29476	7.3424	7.48421	7.38979
1-Pyrroline-4-hydroxy-2-carboxylate	273802	241420	440289	706690	518249	2.65111e+06								5.43744	5.38277	5.64374	5.84923	5.71454	6.42343
1-Pyrroline-4-hydroxy-2-carboxylate	1.48618e+06	443850	971630	2.61452e+06	2.92293e+07	2.77239e+06								6.17207	5.64724	5.9875	6.41739	7.46582	6.44285
1-Pyrroline-4-hydroxy-2-carboxylate	2.21378e+07	1.93436e+07	2.70338e+07	3.64147e+07	2.53007e+07	4.68676e+07								7.34513	7.28654	7.43191	7.56128	7.40313	7.67087
1-Pyrroline-4-hydroxy-2-carboxylate	1.15118e+07	6.48267e+06	3.66405e+06	3.486e+07	1.99038e+06	5.42879e+07								7.06114	6.81175	6.56396	7.54233	6.29894	7.7347
1-Pyrroline-4-hydroxy-2-carboxylate	421544	88760.6	665720	331045	129041	668350								5.62484	4.94822	5.82329	5.51989	5.11073	5.825
1-Pyrroline-4-hydroxy-2-carboxylate	1.55346e+06	87834.8	298645	190539	1.72636e+06	795358								6.1913	4.94367	5.47515	5.27998	6.23713	5.90056
1-Pyrroline-4-hydroxy-2-carboxylate	280629	214881	499639	1.01744e+06	377750	625225								5.44813	5.3322	5.69866	6.00751	5.5772	5.79604
1-Pyrroline-4-hydroxy-2-carboxylate	5.67855e+07	5.50133e+07	5.70647e+07	6.19656e+07	6.73619e+07	6.42401e+07								7.75424	7.74047	7.75637	7.79215	7.82841	7.80781
1-Pyrroline-4-hydroxy-2-carboxylate	5.69707e+06	394341	733835	1.09045e+07	796723	458077								6.75565	5.59587	5.8656	7.03761	5.90131	5.66094
1-Pyrroline-4-hydroxy-2-carboxylate	1.221e+06	2.10622e+06	1.29006e+06	8.22763e+07	5.83717e+07	1.21584e+08								6.08672	6.3235	6.11061	7.91527	7.7662	8.08488
1-Pyrroline-4-hydroxy-2-carboxylate	155186	167399	71165.6	352744	483070	548788								5.19085	5.22375	4.85227	5.54746	5.68401	5.7394
1-Pyrroline-4-hydroxy-2-carboxylate	2.74619e+07	2.09561e+06	1.96906e+06	1.30836e+08	1.14783e+08	1.27537e+08								7.43873	6.32131	6.29426	8.11673	8.05988	8.10564
1-Pyrroline-4-hydroxy-2-carboxylate	1.29569e+08	1.43995e+08	1.48232e+08	2.12332e+08	1.59199e+08	1.21273e+08								8.1125	8.15835	8.17094	8.32701	8.20194	8.08376
1-Pyrroline-4-hydroxy-2-carboxylate	793472	187542	1.07192e+06	1.37181e+07	3.05415e+06	4.50094e+06								5.89953	5.2731	6.03016	7.13729	6.48489	6.6533
2-(3-Carboxy-3-aminopropyl)-L-histidine	1.18959e+06	1.05054e+06	1.27966e+06	1.19147e+06	986528	1.02765e+06								6.0754	6.02141	6.1071	6.07608	5.99411	6.01185
2-(3-Carboxy-3-aminopropyl)-L-histidine	1.0882e+06	983036	1.19892e+06	1.93198e+06	1.94995e+06	2.11789e+06								6.03671	5.99257	6.07879	6.286	6.29002	6.3259
2-(3-Carboxy-3-aminopropyl)-L-histidine	1.29029e+06	1.30356e+06	1.03558e+06	1.33469e+06	1.32187e+06	791853								6.11069	6.11513	6.01518	6.12538	6.12119	5.89864
2-(3-Carboxy-3-aminopropyl)-L-histidine	1.64156e+06	1.56779e+06	1.33838e+06	1.73547e+06	1.76923e+06	1.07382e+06								6.21526	6.19529	6.12658	6.23942	6.24779	6.03093
2-(3-Carboxy-3-aminopropyl)-L-histidine	3.47523e+06	3.37332e+06	3.19581e+06	158005	4.937e+06	362520								6.54098	6.52806	6.50458	5.19867	6.69346	5.55933
2-(3-Carboxy-3-aminopropyl)-L-histidine	5.75021e+06	4.9265e+06	4.80703e+06	5.00918e+06	5.31356e+06	3.71775e+06								6.75968	6.69254	6.68188	6.69977	6.72539	6.57028
2-(3-Carboxy-3-aminopropyl)-L-histidine	3.47523e+06	3.37332e+06	3.19581e+06	6.21372e+06	4.937e+06	3.93191e+06								6.54098	6.52806	6.50458	6.79335	6.69346	6.5946
2-(3-Carboxy-3-aminopropyl)-L-histidine	2.96652e+06	1.92277e+06	3.37055e+06	4.74844e+06	5.20573e+06	4.14997e+06								6.47225	6.28393	6.5277	6.67655	6.71648	6.61805
2-(3'-methylthio)propylmalate	309633	289274	314152	386288	325143	382152								5.49085	5.46131	5.49714	5.58691	5.51207	5.58224
2-(4-Hydroxyphenyl)ethanol(Tyrosol)	56451.6	757839	921788	18889.1	150728	56569.6								4.75168	5.87958	5.96463	4.27621	5.17819	4.75258
2-(4-Hydroxyphenyl)ethanol(Tyrosol)	980225	1.11138e+06	1.0311e+06	265552	291882	134039								5.99133	6.04586	6.0133	5.42415	5.46521	5.12723
2-(4-Hydroxyphenyl)ethanol(Tyrosol)	112846	112258	129233	151508	121066	201441								5.05248	5.05022	5.11137	5.18044	5.08302	5.30415
2-(4-Hydroxyphenyl)ethanol(Tyrosol)	1.76044e+06	757839	1.87996e+06	449044	339493	135624								6.24562	5.87958	6.27415	5.65229	5.53083	5.13234
2-(4-Hydroxyphenyl)ethanol(Tyrosol)	665343	821409	937328	208914	248139	99654.8								5.82305	5.91456	5.97189	5.31997	5.3947	4.9985
2-(Acetamidomethylene)succinate	807719	713320	868299	507403	457758	355864								5.90726	5.85328	5.93867	5.70535	5.66064	5.55128
2-(beta-D-Glucosyl)-sn-glycerol	3.17829e+06	2.05051e+06	2.47123e+06	1.21334e+06	1.44049e+06	1.04819e+06								6.50219	6.31186	6.39291	6.08398	6.15851	6.02044
2-(Hydroxymethyl)-3-(acetamidomethylene)succinate	83562.5	58516.5	101269	169672	155602	122412								4.92201	4.76728	5.00548	5.22961	5.19201	5.08782
2_2'-Iminodipropanoate	3265.28	9385.64	8469.41	37906.5	70101.4	5916.02								3.51392	3.97246	3.92785	4.57871	4.84573	3.77203
2_2'-Iminodipropanoate	44063.7	112820	136422	56811.9	54001.6	35631.9								4.64408	5.05239	5.13488	4.75444	4.73241	4.55184
2_2'-Iminodipropanoate	62641.8	22624.8	59757.2	23782.2	174747	34677								4.79686	4.35458	4.77639	4.37625	5.24241	4.54004
2_2'-Iminodipropanoate	178359	164115	153255	314792	284040	326154								5.2513	5.21515	5.18542	5.49802	5.45338	5.51342
2_2'-Iminodipropanoate	17398.9	14852.4	33708.1	26544.4	53160.6	176066								4.24052	4.1718	4.52773	4.42397	4.72559	5.24567
2_2'-Iminodipropanoate	414628	383520	423781	468605	527288	231956								5.61766	5.58379	5.62714	5.67081	5.72205	5.36541
2_2'-Iminodipropanoate	415669	331778	274504	621294	584916	561431								5.61875	5.52085	5.43855	5.7933	5.76709	5.7493
2_2'-Iminodipropanoate	541811	411958	568182	652708	574137	593729								5.73385	5.61485	5.75449	5.81472	5.75902	5.77359
2_2'-Iminodipropanoate	22165.5	16586.3	25921	6970.17	148126	16829.4								4.34568	4.21975	4.41365	3.84324	5.17063	4.22607
2_2'-Iminodipropanoate	1.32668e+06	1.26939e+06	1.57875e+06	1.60909e+06	1.59485e+06	1.29157e+06								6.12277	6.10359	6.19831	6.20658	6.20272	6.11112
2_2'-Iminodipropanoate	230131	50965.2	125530	366789	387891	976217								5.36198	4.70727	5.09875	5.56442	5.58871	5.98955
2_2'-Iminodipropanoate	3.33095e+06	3.21244e+06	3.80986e+06	1.74753e+06	2.29768e+06	2.6894e+06								6.52257	6.50683	6.58091	6.24242	6.36129	6.42966
2_2'-Iminodipropanoate	2.63227e+06	3.54496e+06	3.56807e+06	2.16969e+06	3.88304e+06	2.41794e+06								6.42033	6.54961	6.55243	6.3364	6.58917	6.38345
2_2'-Iminodipropanoate	4.3021e+06	3.93722e+06	4.2306e+06	2.70103e+06	3.60389e+06	4.80247e+06								6.63368	6.59519	6.6264	6.43153	6.55677	6.68146
2_2'-Iminodipropanoate	862251	1.94215e+06	3.28136e+06	1.40006e+06	1.33878e+06	2.04969e+06								5.93563	6.28828	6.51605	6.14615	6.12671	6.31169
2_2'-Iminodipropanoate	7.29398e+06	7.28872e+06	7.73806e+06	8.42849e+06	1.02403e+07	9.08152e+06								6.86296	6.86265	6.88863	6.92575	7.01031	6.95816
2_2'-Iminodipropanoate	7.33348e+06	6.88291e+06	9.78144e+06	4.29625e+06	4.64939e+06	7.2964e+06								6.86531	6.83777	6.9904	6.63309	6.6674	6.86311
2_3_4_5-Tetrahydrodipicolinate	326194	295824	302041	307886	354750	285050								5.51348	5.47103	5.48007	5.48839	5.54992	5.45492
2_3_4_5-Tetrahydrodipicolinate	58330.8	40312.6	82308.6	28464.2	27917.1	28850.4								4.7659	4.60544	4.91544	4.4543	4.44587	4.46015
2_3_4_5-Tetrahydrodipicolinate	155922	231840	156327	77531.1	114787	297385								5.19291	5.36519	5.19404	4.88948	5.05989	5.47332
2_3-Dihydro-2_3-dihydroxybenzoate	262589	342131	346889	351253	359633	392706								5.41928	5.53419	5.54019	5.54562	5.55586	5.59407
2_3-Dimethylmaleate	58116.3	149825	42807.3	17966.6	31927.2	20352.7								4.7643	5.17558	4.63152	4.25447	4.50416	4.30862
2_4_6/3_5-Pentahydroxycyclohexanone	46353.5	14434.2	37526.7	17728.2	21677.1	21970.1								4.66608	4.15939	4.57434	4.24867	4.336	4.34183
2_4_6/3_5-Pentahydroxycyclohexanone	784539	914671	1.68156e+06	41175.1	70630.5	118506								5.89461	5.96127	6.22571	4.61463	4.84899	5.07374
2_4_6/3_5-Pentahydroxycyclohexanone	397562	659244	1.02636e+06	22166.9	44989.6	84053.3								5.59941	5.81905	6.0113	4.34571	4.65311	4.92455
2_4_6/3_5-Pentahydroxycyclohexanone	86765.6	150431	89041.8	24414.7	68538.3	89576.5								4.93835	5.17734	4.94959	4.38765	4.83593	4.95219
2_4_6/3_5-Pentahydroxycyclohexanone	784539	914671	1.68156e+06	29810.6	48438.8	8301.72								5.89461	5.96127	6.22571	4.47437	4.68519	3.91917
2_4_6/3_5-Pentahydroxycyclohexanone	46079.5	25889	64172	59413.1	27295.5	39137.7								4.66351	4.41312	4.80735	4.77388	4.43609	4.5926
2_4_6/3_5-Pentahydroxycyclohexanone	366855	670165	1.00834e+06	22600.4	40920	102364								5.56449	5.82618	6.00361	4.35412	4.61194	5.01015
2'_4'-Dihydroxyacetophenone	13662.3	15677.3	17609.1	8476.07	5492.62	3815.81								4.13552	4.19527	4.24574	3.92819	3.73978	3.58159
2'_4'-Dihydroxyacetophenone	14601.7	19569.7	25888.3	47588.5	39444.3	32418.1								4.1644	4.29158	4.4131	4.6775	4.59598	4.51079
2'_4'-Dihydroxyacetophenone	342240	140760	324893	110075	118242	147790								5.53433	5.14848	5.51174	5.04169	5.07277	5.16964
2'_4'-Dihydroxyacetophenone	307048	272648	288742	333934	242543	515273								5.48721	5.4356	5.46051	5.52366	5.38479	5.71204
2_4-Dihydroxybenzoicacid	70675	101573	79456.3	99124.8	86954.2	84951.1								4.84927	5.00678	4.90013	4.99618	4.93929	4.92917
2_4-Dihydroxybenzoicacid	40733.3	52373.4	34940.6	46462.1	63826.5	44469.8								4.60995	4.71911	4.54333	4.6671	4.805	4.64807
2_4-Dihydroxybenzoicacid	55351.3	50603.1	54987.9	56648.1	55705.4	58373.2								4.74313	4.70418	4.74027	4.75319	4.7459	4.76621
2_4-Dihydroxybenzoicacid	68703.4	71325.1	67717.9	78463.7	110221	1.04663e+06								4.83698	4.85324	4.8307	4.89467	5.04227	6.01979
2_5_6-Trihydroxy-5_6-dihydroquinoline	23210.4	70233.1	96774.7	98094.4	76582.3	75004.8								4.36568	4.84654	4.98576	4.99164	4.88413	4.87509
2_5_6-Trihydroxy-5_6-dihydroquinoline	342190	633172	344177	1.62685e+06	1.89198e+06	1.35378e+06								5.53427	5.80152	5.53678	6.21135	6.27692	6.13155
2_5_6-Trihydroxy-5_6-dihydroquinoline	1.6073e+06	2.31287e+06	2.19403e+06	1.62685e+06	1.89198e+06	109893								6.2061	6.36415	6.34124	6.21135	6.27692	5.04097
2_5_6-Trihydroxy-5_6-dihydroquinoline	2.43125e+06	2.55542e+06	2.56171e+06	1.51772e+06	2.24265e+06	1.67331e+06								6.38583	6.40746	6.40853	6.18119	6.35076	6.22358
2_5-Dihydroxybenzaldehyde	23263.2	17020.1	24086.3	37263.1	30646.4	52328.4								4.36667	4.23096	4.38177	4.57128	4.48638	4.71874
2_5-Dihydroxybenzaldehyde	12044.2	8011.18	8368.49	9851.52	9810.53	15096.6								4.08078	3.9037	3.92265	3.9935	3.99169	4.17888
2_5-Dihydroxypyridine	98056.2	4803.78	18955.5	15122.3	27433	28411.7								4.99147	3.68158	4.27773	4.17962	4.43827	4.4535
2_5-Dihydroxypyridine	131993	101178	98443.8	123240	134486	135406								5.12055	5.00509	4.99319	5.09075	5.12868	5.13164
2_5-Dihydroxypyridine	20711.7	25918.8	28920.9	8355.11	14487.5	5221.7								4.31622	4.41361	4.46121	3.92195	4.16099	3.71781
2_5-Dihydroxypyridine	413493	387449	293988	130362	115141	97384.2								5.61647	5.58821	5.46833	5.11515	5.06123	4.98849
2_5-Dihydroxypyridine	230337	263347	219810	108490	132069	38703.3								5.36236	5.42053	5.34205	5.03539	5.1208	4.58775
2_5-Dioxopiperazine	147005	109926	160146	186395	146231	144013								5.16733	5.0411	5.20452	5.27043	5.16504	5.1584
2_5-Dioxopiperazine	129644	105928	221061	491899	141958	60206.8								5.11275	5.02501	5.34451	5.69188	5.15216	4.77965
2_5-Dioxopiperazine	496556	346964	441980	441291	503303	387172								5.69597	5.54028	5.6454	5.64473	5.70183	5.5879
2_5-Dioxopiperazine	36885.6	29232.6	47621.1	33427	28941.3	50295.8								4.56686	4.46587	4.6778	4.5241	4.46152	4.70153
2_6-Diamino-4-hydroxy-5-(N-methyl)formamidopyrimidine	71008.2	93178.9	55539.5	155805	162456	136929								4.85131	4.96932	4.7446	5.19258	5.21074	5.1365
2_6-Diaminoheptanedioicacid	137855	124498	82466.3	209665	267490	225363								5.13942	5.09516	4.91628	5.32153	5.42731	5.35288
2_6-Diaminoheptanedioicacid	3034.92	4135.54	3451.55	5838.75	12663.5	4324.35								3.48215	3.61653	3.53801	3.76632	4.10256	3.63592
2_6-Diaminoheptanedioicacid	6768.44	6065.12	11826.8	12558.6	16600.4	9683.37								3.83049	3.78284	4.07287	4.09894	4.22012	3.98603
2_6-Diaminoheptanedioicacid	119511	127151	99793.5	138602	174938	155977								5.07741	5.10432	4.9991	5.14177	5.24288	5.19306
2_6-Diaminoheptanedioicacid	764928	408152	511960	284054	270669	23834.6								5.88362	5.61082	5.70924	5.4534	5.43244	4.37721
2_6-Diaminoheptanedioicacid	259376	30183.7	103640	472926	491158	32550.6								5.41393	4.47977	5.01553	5.67479	5.69122	4.51256
2_6-Diaminoheptanedioicacid	785605	447779	515168	873741	712108	450648								5.8952	5.65106	5.71195	5.94138	5.85255	5.65384
2_6-Diaminoheptanedioicacid	831065	432667	576175	910888	1.05154e+06	881725								5.91964	5.63615	5.76055	5.95947	6.02183	5.94533
2_6-Diaminoheptanedioicacid	1.03271e+06	885434	1.07266e+06	1.00488e+06	1.15085e+06	2.55484e+06								6.01398	5.94716	6.03046	6.00212	6.06102	6.40736
2_6-Diaminoheptanedioicacid	9.37609e+06	9.94075e+06	9.72893e+06	1.0693e+07	1.06973e+07	9.96898e+06								6.97202	6.99742	6.98807	7.0291	7.02928	6.99865
2_6-Dihydroxynicotinate	553915	632895	599021	446639	671649	328924								5.74344	5.80133	5.77744	5.64996	5.82714	5.5171
2_6-Dihydroxynicotinate	1.20147e+06	1.23619e+06	1.14599e+06	627058	645109	252162								6.07971	6.09208	6.05918	5.79731	5.80963	5.40168
2_6-Dihydroxypseudooxynicotine	3541.25	5249.34	2627	4670.81	10458	12842.3								3.54916	3.7201	3.41946	3.66939	4.01945	4.10864
2_6-Dihydroxypseudooxynicotine	7984.52	7385.95	7657.1	20655.8	9537.54	9410.14								3.90225	3.86841	3.88406	4.31504	3.97944	3.9736
2_6-Dihydroxypseudooxynicotine	27666.6	24946.8	26383.7	27194.7	33903.5	38989								4.44196	4.39701	4.42134	4.43448	4.53024	4.59094
2_6-Dihydroxypseudooxynicotine	32236.1	13709.9	19778.5	33205.7	54243.5	66074.4								4.50834	4.13703	4.29619	4.52121	4.73435	4.82003
2_6-Dihydroxypseudooxynicotine	16623.1	14403.6	18864.1	37435.2	35317.6	2695.37								4.22071	4.15847	4.27564	4.57328	4.54799	3.43062
2_6-Dihydroxypseudooxynicotine	10760.6	8961.99	10956.5	8752.71	34979.5	81836.9								4.03184	3.9524	4.03967	3.94214	4.54381	4.91295
2_6-Dihydroxypseudooxynicotine	109897	112946	97973.2	189641	152640	185065								5.04099	5.05287	4.99111	5.27793	5.18367	5.26732
2_6-Dihydroxypseudooxynicotine	33665.4	31303.5	34932.2	30375.6	30609.5	33911.6								4.52718	4.49559	4.54323	4.48253	4.48586	4.53035
2_6-Dihydroxypseudooxynicotine	252405	195184	133024	664109	702353	857324								5.4021	5.29044	5.12393	5.82224	5.84656	5.93314
2_6-Dihydroxypseudooxynicotine	937155	773406	882046	1.55695e+06	1.52003e+06	1.98619e+06								5.97181	5.88841	5.94549	6.19228	6.18185	6.29802
2_6-Dihydroxypseudooxynicotine	1.07703e+06	1.64474e+06	1.06716e+06	2.70796e+06	2.32709e+06	2.292e+06								6.03223	6.2161	6.02823	6.43264	6.36681	6.36021
2_7-Anhydro-alpha-N-acetylneuraminicacid	56150.4	42471.8	54951.5	50136.9	64069.6	37164.2								4.74935	4.6281	4.73998	4.70016	4.80665	4.57013
2_7-Anhydro-alpha-N-acetylneuraminicacid	806654	497166	590253	312772	315969	78709.1								5.90669	5.6965	5.77104	5.49523	5.49964	4.89603
2_7-Anhydro-alpha-N-acetylneuraminicacid	3.87994e+06	2.38759e+06	3.11541e+06	1.47924e+06	1.23061e+06	651177								6.58882	6.37796	6.49351	6.17004	6.09012	5.8137
2-Amino-4-hydroxy-6-hydroxymethyl-7_8-dihydropteridine	161434	166263	158996	306747	250559	177711								5.208	5.2208	5.20139	5.48678	5.39891	5.24971
2-Amino-4-hydroxy-6-hydroxymethyl-7_8-dihydropteridine	37324.2	44551.9	39219.1	94275.4	88629.4	103011								4.57199	4.64887	4.5935	4.9744	4.94758	5.01288
2-Amino-4-hydroxy-6-hydroxymethyl-7_8-dihydropteridine	1.09664e+06	1.22129e+06	1.19419e+06	1.8474e+06	1.61174e+06	1.24466e+06								6.04006	6.08682	6.07707	6.26656	6.20729	6.09505
2-Amino-4-oxo-4-alpha-hydroxy-6-(erythro-1'_2'_3'-Tri-hydroxypropyl)-5_6_7_8-tetrahydroxypterin	53705.6	75038.9	58513.7	62732.2	45463.3	104940								4.73002	4.87529	4.76726	4.79749	4.65766	5.02094
2-Aminoacetophenone;O-Acetylaniline	47667.9	8000.09	14669.3	20020	11999	34487.1								4.67823	3.90309	4.16641	4.30146	4.07915	4.53766
2-Aminoacetophenone;O-Acetylaniline	4513.29	4991.97	5904.33	8869.91	15326.5	13823.8								3.65449	3.69827	3.77117	3.94792	4.18544	4.14063
2-Aminoacetophenone;O-Acetylaniline	3733.54	9530.3	18116.3	15327.6	24954	12415.1								3.57212	3.97911	4.25807	4.18548	4.39714	4.09395
2-Aminoacetophenone;O-Acetylaniline	5001.79	7372.52	17204.2	14501.3	16375.8	16097.7								3.69913	3.86762	4.23563	4.16141	4.2142	4.20676
2-Aminoacetophenone;O-Acetylaniline	4985.66	27225.1	3543.12	19182.4	26727.4	4702.67								3.69772	4.43497	3.54939	4.2829	4.42696	3.67234
2-Aminoacetophenone;O-Acetylaniline	13106.2	5730.07	10221.2	24301.1	69828.1	50948.5								4.11748	3.75816	4.0095	4.38563	4.84403	4.70713
2-Aminoacetophenone;O-Acetylaniline	2522.4	3134.4	6255.09	7938.02	10144.4	8089.46								3.40181	3.49615	3.79623	3.89971	4.00622	3.90792
2-Aminoacetophenone;O-Acetylaniline	7868.97	10405.3	7964.09	3125.01	12284.4	13473.7								3.89592	4.01725	3.90114	3.49485	4.08935	4.12949
2-Aminoacetophenone;O-Acetylaniline	6919.21	3978.33	3561.37	16186.3	30852.3	18281.5								3.84006	3.5997	3.55162	4.20915	4.48929	4.26201
2-Aminoacetophenone;O-Acetylaniline	9422.02	14237	13079.1	23409.7	39717.7	23600.1								3.97414	4.15342	4.11658	4.3694	4.59898	4.37291
2-Aminoacetophenone;O-Acetylaniline	19589.9	21282.9	24242.7	21750.4	35902.9	28588.2								4.29203	4.32803	4.38458	4.33747	4.55513	4.45619
2-Aminoacetophenone;O-Acetylaniline	5952.84	5312.65	15545.5	4637.35	14194	10682.6								3.77472	3.72531	4.1916	3.66627	4.1521	4.02868
2-Aminoacetophenone;O-Acetylaniline	99092.4	126393	207271	212731	400390	237352								4.99604	5.10172	5.31654	5.32783	5.60248	5.37539
2-Aminoacetophenone;O-Acetylaniline	40458.4	105209	54602.8	91187.7	120961	97460								4.60701	5.02205	4.73721	4.95994	5.08265	4.98883
2-Aminoacetophenone;O-Acetylaniline	4393.78	4478.79	4680.73	13268.2	17508	3199.65								3.64284	3.65116	3.67031	4.12281	4.24324	3.5051
2-Aminoacetophenone;O-Acetylaniline	27160.1	21977.3	25300.1	25625.6	251249	140230								4.43393	4.34197	4.40312	4.40867	5.4001	5.14684
2-Aminoacetophenone;O-Acetylaniline	20839.6	89621.2	26388.5	38245.3	178545	81166.8								4.31889	4.95241	4.42141	4.58258	5.25175	4.90938
2-Aminoacetophenone;O-Acetylaniline	43401.6	48410.4	29698.3	10479.4	76159.5	55784.2								4.63751	4.68494	4.47273	4.02034	4.88172	4.74651
2-Aminoacetophenone;O-Acetylaniline	789503	718467	599149	981122	798264	1.00075e+06								5.89735	5.85641	5.77754	5.99172	5.90215	6.00032
2-Aminoacetophenone;O-Acetylaniline	789503	718467	599149	981122	798264	1.00075e+06								5.89735	5.85641	5.77754	5.99172	5.90215	6.00032
2-Aminoacetophenone;O-Acetylaniline	73384.2	105217	122765	113076	88105.1	165843								4.8656	5.02209	5.08908	5.05337	4.945	5.2197
2-Aminoacetophenone;O-Acetylaniline	1.20652e+06	1.06558e+06	1.02196e+06	2.3366e+06	1.84061e+06	2.33517e+06								6.08153	6.02758	6.00943	6.36858	6.26496	6.36832
2-Aminoacetophenone;O-Acetylaniline	1.91448e+06	2.05117e+06	1.37279e+06	1.8609e+06	1.58567e+06	1.64377e+06								6.28205	6.312	6.1376	6.26972	6.20021	6.21584
2-Aminoacetophenone;O-Acetylaniline	8.66471e+06	9.81841e+06	1.13266e+07	1.24415e+07	1.15587e+07	9.41993e+06								6.93775	6.99204	7.0541	7.09487	7.06291	6.97405
2-Aminoacrylate	8083.95	12582.2	19647.8	16286.7	67460	15642.8								3.90762	4.09976	4.29331	4.21183	4.82905	4.19431
2-Aminoacrylate	7790.24	25186.3	21358.1	28339.7	29345.7	17240.2								3.89155	4.40116	4.32956	4.45239	4.46754	4.23654
2-Aminoacrylate	55085.3	68963.6	191015	183929	220456	184619								4.74104	4.83862	5.28107	5.26465	5.34332	5.26628
2-Aminoacrylate	16784.9	26683.2	54300.2	43243.9	66296.9	44758								4.22492	4.42624	4.7348	4.63593	4.82149	4.65087
2-Aminoacrylate	275922	177014	431068	1.55245e+06	1.63766e+06	161189								5.44079	5.24801	5.63455	6.19102	6.21422	5.20733
2-Aminoacrylate	643855	683006	637711	714085	818725	733769								5.80879	5.83442	5.80462	5.85375	5.91314	5.86556
2-Aminoacrylate	382009	1.09418e+06	650683	1.10231e+06	1.00386e+06	2.96775e+06								5.58207	6.03909	5.81337	6.0423	6.00167	6.47243
2-Aminoacrylate	534096	687126	691805	709760	891443	680015								5.72762	5.83704	5.83998	5.85111	5.95009	5.83252
2-Aminoacrylate	599660	1.41101e+06	1.21757e+06	1.23661e+06	116593	1.68739e+06								5.77791	6.14953	6.0855	6.09223	5.06667	6.22721
2-Aminoacrylate	67878.6	180246	331705	261283	119690	406086								4.83173	5.25586	5.52075	5.41711	5.07806	5.60862
2-Aminoacrylate	291440	477535	338719	440104	512351	568781								5.46455	5.67901	5.52984	5.64356	5.70957	5.75495
2-Aminoacrylate	222773	975617	1.51763e+06	1.46286e+06	1.05688e+06	1.26765e+06								5.34786	5.98928	6.18117	6.1652	6.02402	6.103
2-Aminoacrylate	8.58569e+07	8.03759e+07	8.77042e+07	8.54964e+07	9.22547e+07	8.7166e+07								7.93377	7.90513	7.94302	7.93195	7.96499	7.94035
2-Aminoacrylate	3.566e+08	3.13697e+08	3.37561e+08	3.07647e+08	3.34476e+08	4.43111e+08								8.55218	8.49651	8.52835	8.48805	8.52437	8.64651
2-aminoethylphosphonicacid	5.08984e+06	5.90039e+06	5.66692e+06	8.09908e+06	8.11531e+06	8.34235e+06								6.7067	6.77088	6.75335	6.90844	6.90931	6.92129
2-aminoethylphosphonicacid	9.13577e+06	9.70133e+06	1.02393e+07	1.19279e+07	1.28976e+07	1.18942e+07								6.96075	6.98683	7.01027	7.07656	7.11051	7.07534
2-Aminomalonatesemialdehyde	92946	17209.1	15106.4	34194	17068.6	17716.5								4.96823	4.23576	4.17916	4.53395	4.2322	4.24838
2-Aminomalonatesemialdehyde	180641	174355	203711	143301	117752	105205								5.25682	5.24143	5.30901	5.15625	5.07097	5.02204
2-Aminomuconate	26078.1	23259	24702.5	26084.7	24791.4	22368								4.41628	4.36659	4.39274	4.41639	4.3943	4.34963
2-Aminomuconatesemialdehyde	87071.9	76694.9	82665.7	38687	39835.6	25243.4								4.93988	4.88477	4.91733	4.58757	4.60027	4.40215
2-Aminophenol	135639	123217	197662	81494.5	102085	71942.3								5.13238	5.09067	5.29592	4.91113	5.00896	4.85698
2-Aminophenol	25369.5	106423	165984	23087.7	73618.8	77466								4.40431	5.02704	5.22007	4.36338	4.86699	4.88911
2-Aminophenol	86983.4	27488	25308.7	59793.8	27408.6	117331								4.93944	4.43914	4.40327	4.77666	4.43789	5.06941
2-Aminophenol	140692	130547	122323	130880	104382	93808.6								5.14827	5.11577	5.08751	5.11687	5.01863	4.97224
2-Aminophenol	563868	169011	43530.2	183171	123664	155982								5.75118	5.22792	4.63879	5.26286	5.09224	5.19308
2-Aminophenol	85887.2	246548	51551	74328.7	186838	22246.4								4.93393	5.3919	4.71224	4.87116	5.27147	4.34726
2-Aminophenol	251379	45064.6	78731.9	101292	200827	38431.5								5.40033	4.65384	4.89615	5.00558	5.30282	4.58469
2-Aminophenol	575448	364107	614896	332248	361169	269990								5.76001	5.56123	5.7888	5.52146	5.55771	5.43135
2-Aminophenol	82075	166614	212245	159981	137678	37393.2								4.91421	5.22171	5.32684	5.20407	5.13887	4.57279
2-Aminophenol	225858	180753	588609	56663.5	96231.1	70664.1								5.35383	5.25709	5.76983	4.7533	4.98332	4.8492
2-Aminophenol	208187	134655	347921	335619	208341	160265								5.31845	5.12922	5.54148	5.52585	5.31878	5.20484
2-Aminophenol	1.46389e+06	847933	1.77884e+06	574016	761940	399563								6.16551	5.92836	6.25014	5.75892	5.88192	5.60159
2-Aminophenol	1.91527e+07	1.22769e+07	1.83918e+07	7.82829e+06	8.10641e+06	4.81291e+06								7.28223	7.08909	7.26462	6.89367	6.90883	6.68241
2-Aminophenol	2.4412e+07	1.93776e+07	2.22887e+07	3.16255e+07	3.07916e+07	1.77735e+07								7.3876	7.2873	7.34808	7.50004	7.48843	7.24977
2-Aminophenol	5.72582e+07	3.16847e+07	5.18677e+07	2.69827e+06	3.10971e+07	3.16122e+07								7.75784	7.50085	7.7149	6.43109	7.49272	7.49985
2-Carboxy-2_3-dihydro-5_6-dihydroxyindole	248692	270418	289225	218925	206443	104366								5.39566	5.43204	5.46124	5.3403	5.3148	5.01856
2-Carboxy-2_3-dihydro-5_6-dihydroxyindole	161090	212194	179074	236560	220996	150621								5.20707	5.32673	5.25303	5.37394	5.34438	5.17789
2-Carboxy-2_3-dihydro-5_6-dihydroxyindole	24637.3	10959.6	12525	18931	25081.7	19057.2								4.39159	4.0398	4.09778	4.27717	4.39936	4.28006
2-Carboxy-2_3-dihydro-5_6-dihydroxyindole	122355	86966	142365	46429.1	41758.8	27847.5								5.08762	4.93935	5.1534	4.66679	4.62075	4.44479
2-Carboxy-2_3-dihydro-5_6-dihydroxyindole	699547	239592	57254.2	770490	1.01223e+06	600522								5.84482	5.37947	4.75781	5.88677	6.00528	5.77853
2-Carboxy-2_3-dihydro-5_6-dihydroxyindole	889406	1.32192e+06	696425	542363	565395	304202								5.9491	6.12121	5.84287	5.73429	5.75235	5.48316
2-Carboxy-2_3-dihydro-5_6-dihydroxyindole	1.28891e+06	1.01076e+06	1.21881e+06	520792	542059	1.23183e+06								6.11022	6.00465	6.08593	5.71666	5.73405	6.09055
2-Carboxy-2_3-dihydro-5_6-dihydroxyindole	1.53846e+06	1.03143e+06	1.29185e+06	569221	531181	241722								6.18709	6.01344	6.11121	5.75528	5.72524	5.38332
2-Carboxy-D-arabinitol	987195	987746	1.11332e+06	901609	1.00554e+06	917822								5.9944	5.99465	6.04662	5.95502	6.0024	5.96276
2-Carboxy-D-arabinitol	153844	99071.3	152869	1.15403e+06	809132	806469								5.18708	4.99595	5.18432	6.06222	5.90802	5.90659
2-Carboxy-D-arabinitol	8.5483e+06	6.75581e+06	8.7665e+06	3.40262e+06	4.01376e+06	2.60021e+06								6.93188	6.82968	6.94283	6.53181	6.60355	6.41501
2-coumarate	658.353	907.7	2050.06	1286.99	9006.69	1786.74								2.81846	2.95794	3.31177	3.10958	3.95457	3.25206
2-coumarate	1808.34	11353.1	61469.8	16353.5	19686.3	14289.6								3.25728	4.05511	4.78866	4.21361	4.29416	4.15502
2-coumarate	6590.64	6243.99	6723.86	7736.88	9778.88	8416.43								3.81893	3.79546	3.82762	3.88857	3.99029	3.92513
2-coumarate	648.395	1846.62	4601.91	6653.03	10421.4	7481.18								2.81184	3.26638	3.66294	3.82302	4.01793	3.87397
2-coumarate	37198	7520.14	10564	39096.6	20259.7	21883.7								4.57052	3.87623	4.02383	4.59214	4.30663	4.34012
2-coumarate	39855.3	22619.8	28241.3	22868.5	33970.3	30010.9								4.60049	4.35449	4.45088	4.35924	4.5311	4.47728
2-coumarate	4556.83	8495.49	11683.9	14259.2	53817.1	42556.4								3.65866	3.92919	4.06759	4.1541	4.73092	4.62896
2-coumarate	154416	205881	227626	252556	275262	209262								5.18869	5.31362	5.35722	5.40236	5.43975	5.32069
2-coumarate	36767.2	40588.5	74249.2	99408	102471	98108.7								4.56546	4.6084	4.87069	4.99742	5.0106	4.99171
2-coumarate	595115	528998	543218	400422	240257	44770.4								5.7746	5.72345	5.73497	5.60252	5.38068	4.65099
2-coumarate	60324.1	32429	135231	114128	52502.2	679989								4.78049	4.51093	5.13108	5.05739	4.72018	5.8325
2-coumarate	19872.3	21907.4	40526.7	38478.6	49082.3	57087.6								4.29825	4.34059	4.60774	4.58522	4.69092	4.75654
2-coumarate	7625.22	8284.23	16385.2	15487.9	21408.9	24129.7								3.88225	3.91825	4.21445	4.18999	4.33059	4.38255
2-coumarate	948441	551903	774906	358965	371318	399683								5.97701	5.74186	5.88925	5.55505	5.56975	5.60172
2-coumarate	52328.4	58958.1	93345	103033	125607	140134								4.71874	4.77054	4.97009	5.01298	5.09901	5.14654
2-coumarate	12063.4	15356.9	33209.2	39993.3	73514.4	29540.8								4.08147	4.1863	4.52126	4.60199	4.86637	4.47042
2-coumarate	32894.7	40515.9	28966.3	95075.7	169286	55114.8								4.51713	4.60763	4.46189	4.97807	5.22862	4.74127
2-coumarate	7843.03	9581.44	13560.2	12604.3	18781	7863.17								3.89448	3.98143	4.13227	4.10052	4.27372	3.8956
2-coumarate	35062.8	32087.8	59163.7	55632.2	83201.9	77145								4.54485	4.50634	4.77206	4.74533	4.92013	4.88731
2-coumarate	15065.3	15448.4	21062.8	61407.1	51370.2	52855.3								4.17798	4.18888	4.32352	4.78822	4.71071	4.72309
2-coumarate	18233.4	14369.7	32521.4	27390.5	34841.8	56151.6								4.26087	4.15745	4.51217	4.4376	4.5421	4.74936
2-coumarate	15139.1	37703.4	43571.7	29627.3	35867.9	54824.3								4.1801	4.57638	4.6392	4.47169	4.55471	4.73897
2-coumarate	28869.9	66217.4	69959.1	112960	32343.8	109687								4.46045	4.82097	4.84484	5.05292	4.50979	5.04016
2-coumarate	20388.9	60466.1	55096.6	199419	126027	117893								4.30939	4.78151	4.74112	5.29977	5.10046	5.07149
2-coumarate	31655.6	42061.8	57720.9	78324.6	92302	31312.3								4.50045	4.62389	4.76133	4.8939	4.96521	4.49572
2-coumarate	39178.4	27650.2	46560.3	186478	177396	77210.8								4.59305	4.4417	4.66802	5.27063	5.24894	4.88768
2-coumarate	5.89434e+07	7.1063e+07	8.05289e+07	8.3755e+07	8.21868e+07	6.37162e+07								7.77044	7.85164	7.90595	7.92301	7.9148	7.80425
2-Dehydro-D-gluconate	9148.35	9088.42	8909.92	11865.5	10890.3	9019.63								3.96134	3.95849	3.94987	4.07429	4.03704	3.95519
2-Dehydro-D-gluconate	15677	18801.3	13309.1	14538.5	16664.4	15826								4.19526	4.27419	4.12415	4.16252	4.22179	4.19937
2-Dehydro-D-gluconate	397132	434483	476816	211184	275904	99446								5.59894	5.63797	5.67835	5.32466	5.44076	4.99759
2-Dehydro-D-gluconate	496206	584463	416381	921458	929530	1.26766e+06								5.69566	5.76676	5.61949	5.96448	5.96826	6.103
2'-Deoxymugineicacid	204425	135740	155462	315679	297660	89023.8								5.31053	5.13271	5.19162	5.49925	5.47372	4.94951
2'-Deoxymugineicacid	80425.4	32492.4	115440	40745.4	37247.3	41652.6								4.90539	4.51178	5.06236	4.61008	4.57109	4.61964
2'-Deoxymugineicacid	425070	337122	330757	609011	653598	168247								5.62846	5.52779	5.51951	5.78463	5.81531	5.22595
2-Deoxystreptamine	3039.9	3170.38	3439.13	5191.66	2411.67	12463.9								3.48286	3.50111	3.53645	3.71531	3.38232	4.09565
2-Deoxystreptamine	2204.1	1957.06	3094.6	1981.39	2098.71	2426.61								3.34323	3.2916	3.4906	3.29697	3.32195	3.385
2-Deoxystreptamine	1026.7	2385.81	3330.16	3400.14	3306.12	1938.3								3.01144	3.37764	3.52247	3.5315	3.51932	3.28742
2-Deoxystreptamine	9000.35	7419.78	15046.2	14549.3	4203.65	46377								3.95426	3.87039	4.17743	4.16284	3.62363	4.6663
2-Deoxystreptamine	1445.72	13954.5	2319.38	2614.37	2334.03	2442.57								3.16008	4.14471	3.36537	3.41737	3.36811	3.38785
2-Deoxystreptamine	75939.9	160135	60271.9	143833	120749	117360								4.88047	5.20449	4.78012	5.15786	5.08188	5.06952
2-Deoxystreptamine	6553.09	2602.83	4732.07	6123.79	17926.9	16142.3								3.81645	3.41545	3.67505	3.78702	4.2535	4.20796
2-Deoxystreptamine	9961.52	13772.7	20578.3	8896.63	23764.6	32355								3.99833	4.13902	4.31341	3.94923	4.37593	4.50994
2-Deoxystreptamine	52534.8	76492	92969.9	89478.4	296824	178959								4.72045	4.88362	4.96834	4.95172	5.4725	5.25275
2-Deoxystreptamine	1.82501e+06	2.81444e+06	2.17148e+06	3.66261e+06	4.14253e+06	3.88096e+06								6.26127	6.44939	6.33676	6.56379	6.61727	6.58894
2-Deoxystreptamine	3.44072e+06	4.13656e+06	3.53982e+06	5.39304e+06	5.93825e+06	5.85174e+06								6.53665	6.61664	6.54898	6.73183	6.77366	6.76728
2-Furoate	565777	505373	595073	52696.4	48395.5	54178.3								5.75265	5.70361	5.77457	4.72178	4.6848	4.73383
2-Furoate	30757.4	34669	47127.2	50911.9	83886.7	75333.1								4.48795	4.53994	4.67327	4.70682	4.92369	4.87699
2-Furoate	146663	247279	52129.1	74259.6	60640.2	57613.4								5.16632	5.39319	4.71708	4.87075	4.78276	4.76052
2-Hydroxy-2_4-pentadienoate	14801.9	31692.9	14896	13577	26782.8	31199								4.17032	4.50096	4.17307	4.1328	4.42786	4.49414
2-Hydroxy-2_4-pentadienoate	47556.4	31556.3	45444	36166.3	41414	34185								4.67721	4.49909	4.65748	4.5583	4.61715	4.53384
2-Hydroxy-2_4-pentadienoate	85571.7	65410.1	93814.5	110315	73559.4	54497.4								4.93233	4.81565	4.97227	5.04263	4.86664	4.73638
2-Hydroxy-2_4-pentadienoate	45325.8	66135.9	75885.7	92274.4	78109.6	60579.5								4.65635	4.82044	4.88016	4.96508	4.8927	4.78233
2-Hydroxy-2_4-pentadienoate	267523	500574	624168	344116	434339	398564								5.42736	5.69947	5.7953	5.5367	5.63783	5.6005
2-Hydroxy-2_4-pentadienoate	1.96985e+06	839688	1.13748e+06	945833	1.06861e+06	978390								6.29443	5.92412	6.05594	5.97581	6.02882	5.99051
2-Hydroxy-2_4-pentadienoate	1.72045e+06	1.58125e+06	1.2467e+06	3.17272e+06	2.86426e+06	1.20966e+06								6.23564	6.199	6.09576	6.50143	6.45701	6.08266
2-Hydroxy-2_4-pentadienoate	134003	124552	148381	76974.6	150025	78866.3								5.12712	5.09535	5.17138	4.88635	5.17616	4.89689
2-Hydroxy2-methylbutyricacid	8229.11	6367.64	8649.88	7662.08	10168.4	9749.38								3.91535	3.80398	3.93701	3.88435	4.00725	3.98898
2-Hydroxy2-methylbutyricacid	37096.9	32201.9	17329.1	45796.8	35981.3	29932.8								4.56934	4.50788	4.23878	4.66084	4.55608	4.47615
2-Hydroxy2-methylbutyricacid	13818.8	10037.1	13283.8	14315.4	13586.9	15958.9								4.14047	4.00161	4.12332	4.1558	4.13312	4.203
2-Hydroxy2-methylbutyricacid	25603	14145	16129.5	23932.7	8291.37	22094								4.40829	4.1506	4.20762	4.37899	3.91863	4.34427
2-Hydroxy2-methylbutyricacid	11060.1	11409.1	13996.7	8415.89	11548.9	9730.08								4.04376	4.05725	4.14603	3.9251	4.06254	3.98812
2-Hydroxy2-methylbutyricacid	158047	193951	200351	181328	183903	172819								5.19879	5.28769	5.30179	5.25847	5.26459	5.23759
2-Hydroxy-6-oxonona-2_4-diene-1_9-dioate	32143.6	23885.5	94387.9	43383.7	54745.5	110907								4.50709	4.37813	4.97492	4.63733	4.73835	5.04496
2-hydroxycaproicacid	2680.65	1696.12	2055.9	44286.6	38929.4	49202.8								3.42824	3.22946	3.313	4.64627	4.59028	4.69199
2-hydroxycaproicacid	7814.33	7228.51	35131	33067.8	9334.25	14728.8								3.89289	3.85905	4.54569	4.5194	3.97008	4.16817
2-hydroxycaproicacid	8020.65	12383.4	13166.3	6959.45	5644.58	14572.3								3.90421	4.09284	4.11946	3.84258	3.75163	4.16353
2-Hydroxyethanesulfonate	6.84244e+06	8.32859e+06	8.74316e+06	65959.2	58107.6	138991								6.83521	6.92057	6.94167	4.81928	4.76423	5.14299
2-Hydroxyethanesulfonate	6.8278e+06	8.31976e+06	8.74819e+06	7.37608e+06	6.5849e+06	1.98013e+07								6.83428	6.92011	6.94192	6.86783	6.81855	7.29669
2-Hydroxyhepta-2_4-dienedioate	130124	138739	142042	136858	129692	108425								5.11436	5.1422	5.15242	5.13627	5.11291	5.03513
2-Hydroxyhepta-2_4-dienedioate	268303	298952	301819	132285	232775	91044.5								5.42863	5.4756	5.47975	5.12151	5.36694	4.95925
2-Hydroxyhepta-2_4-dienedioate	26048	25205.1	29088.3	36295.4	24216	27916.3								4.41577	4.40149	4.46372	4.55985	4.3841	4.44586
2-Hydroxymethylserine	430504	513269	839816	2.66796e+06	1.40178e+06	3.27054e+06								5.63398	5.71035	5.92418	6.42618	6.14668	6.51462
2-Hydroxyphenethylamine	11758.2	5179.86	16515.8	5739.24	4553.71	36319.6								4.07034	3.71432	4.2179	3.75885	3.65837	4.56014
2-Hydroxyphenethylamine	6122.31	4974.25	3594.16	5697.81	13581.3	9514.48								3.78691	3.69673	3.5556	3.75571	4.13294	3.97839
2-Hydroxyphenethylamine	15561.9	11684.7	26487	17238	72729.8	69990.1								4.19206	4.06762	4.42303	4.23649	4.86171	4.84504
2-Hydroxyphenethylamine	13273.3	20297.8	9080.08	12057.4	34398.7	57859.9								4.12298	4.30745	3.95809	4.08125	4.53654	4.76238
2-Hydroxyphenethylamine	183483	327991	1.93302e+06	4.26147e+06	3.30928e+06	117538								5.26359	5.51586	6.28624	6.62956	6.51973	5.07018
2-Hydroxyphenethylamine	160584	538033	950635	1.54768e+06	3.35039e+06	1.96866e+06								5.2057	5.73081	5.97801	6.18968	6.5251	6.29417
2-Hydroxyphenethylamine	716813	1.07843e+06	465074	1.83701e+06	5.07011e+06	1.29537e+06								5.85541	6.03279	5.66752	6.26411	6.70502	6.1124
2-Hydroxypyridine	99184	49999.8	54495.2	74230.8	95761.5	77018.7								4.99644	4.69897	4.73636	4.87058	4.98119	4.8866
2-Hydroxypyridine	3.43175e+06	2.83412e+06	2.88334e+06	2.25538e+06	3.33692e+06	3.1464e+06								6.53552	6.45242	6.4599	6.35322	6.52335	6.49781
2-keto-4-methylthiobutyricacid(KMBA)	131017	142526	120189	190035	167775	166399								5.11733	5.15389	5.07986	5.27883	5.22473	5.22115
2-keto-4-methylthiobutyricacid(KMBA)	1.27688e+07	1.10867e+07	1.16605e+07	1.14952e+07	1.17221e+07	7.922e+06								7.10615	7.0448	7.06672	7.06052	7.06901	6.89883
2-Methylbutanal	45581.7	28330	22434.7	74562.7	30570.9	43959.9								4.65879	4.45225	4.35092	4.87252	4.48531	4.64306
2-Methylcholine	184256	59813.4	148720	230138	202634	59157.8								5.26542	4.7768	5.17237	5.36199	5.30671	4.77201
2-Methylcholine	3.83721e+06	3.74389e+06	3.58213e+06	350460	7.52615e+06	6.12091e+06								6.58402	6.57332	6.55414	5.54464	6.87657	6.78682
2-Methylcholine	3.83721e+06	3.74389e+06	3.58213e+06	8.12066e+06	7.52615e+06	6.12488e+06								6.58402	6.57332	6.55414	6.90959	6.87657	6.7871
2-Methylhippuricacid	22958.9	23975	28851.4	30786.8	38420.2	45950.4								4.36095	4.37976	4.46017	4.48836	4.58456	4.66229
2-Methylhippuricacid	374069	416517	360275	152284	155188	107134								5.57295	5.61963	5.55663	5.18265	5.19086	5.02993
2-Methylhippuricacid	397297	337885	384892	361906	289865	330338								5.59912	5.52877	5.58534	5.5586	5.4622	5.51896
2-Methylhippuricacid	566594	444318	655971	506725	414805	481478								5.75327	5.64769	5.81688	5.70477	5.61784	5.68258
2-Methylhippuricacid	30896.2	5482.79	258270	197840	130228	122303								4.48991	3.739	5.41207	5.29631	5.1147	5.08744
2-Methylhippuricacid	13306.2	11664.7	12553.4	9710.58	10726.9	9691.1								4.12405	4.06687	4.09876	3.98725	4.03047	3.98637
2-Methylhippuricacid	10472	19287.3	10616	13587.5	13931.5	14691.7								4.02003	4.28527	4.02596	4.13314	4.144	4.16707
2-Methylhippuricacid	766525	787622	843997	479704	581394	332813								5.88453	5.89632	5.92634	5.68097	5.76447	5.5222
2-Methylhippuricacid	740878	896821	839859	410754	503867	503486								5.86975	5.95271	5.92421	5.61358	5.70232	5.70199
2-Methylhippuricacid	78805.4	1.06464e+06	61443.5	1.09492e+06	1.00535e+06	776456								4.89656	6.0272	4.78848	6.03938	6.00232	5.89012
2-Methylhippuricacid	34390	36826.1	44324.7	10593.7	33808	19143.8								4.53643	4.56616	4.64665	4.02505	4.52902	4.28203
2-Methylhippuricacid	1.22859e+06	1.02119e+06	1.15248e+06	1.03649e+06	979531	762194								6.08941	6.0091	6.06163	6.01557	5.99102	5.88207
2-methylhistamine	181780	23766.8	136811	2913.69	36214.8	53595.3								5.25955	4.37597	5.13612	3.46444	4.55889	4.72913
2-Methylnicotinamide	22622.8	20820	22019.2	22696.1	28100.6	34464.7								4.35455	4.31848	4.3428	4.35595	4.44872	4.53738
2-Methylnicotinamide	56322.6	142444	151451	109664	130725	174764								4.75068	5.15365	5.18027	5.04007	5.11636	5.24245
2-Methylnicotinamide	27296	17024.5	20017.7	36193.6	44335.1	30896.8								4.4361	4.23107	4.30141	4.55863	4.64675	4.48991
2-Methylnicotinamide	247619	263078	308124	200776	195230	103370								5.39378	5.42008	5.48873	5.30271	5.29055	5.01439
2-MethylpropanalO-methyloxime	12929.2	17255.2	10227.8	8349.3	23480.2	28370.5								4.11157	4.23692	4.00978	3.92165	4.3707	4.45287
2-MethylpropanalO-methyloxime	35057.6	32357.4	36078	57031.6	42749.6	58451.2								4.54478	4.50997	4.55724	4.75612	4.63093	4.76679
2-MethylpropanalO-methyloxime	64074.1	71630.7	85654.9	83286.2	163975	77319.3								4.80668	4.8551	4.93275	4.92057	5.21478	4.88829
2-MethylpropanalO-methyloxime	4.40301e+06	5.17144e+06	5.68732e+06	5.66285e+06	6.6512e+06	5.43667e+06								6.64375	6.71361	6.75491	6.75303	6.8229	6.73533
2-Methylpropanaloxime	10634.9	19017.6	6149.74	6980.09	30930.5	25290								4.02673	4.27916	3.78886	3.84386	4.49039	4.40295
2-Methylpropanaloxime	66975.7	47467	52738.3	60787	39201.2	10889								4.82592	4.67639	4.72213	4.78381	4.5933	4.03699
2-Methylserine	104319	94027.3	192282	266164	201541	73865.6								5.01836	4.97325	5.28394	5.42515	5.30436	4.86844
2-Methylserine	412103	394574	376400	889144	628820	591785								5.61501	5.59613	5.57565	5.94897	5.79853	5.77216
2-Methylserine	679162	751739	609598	913409	1.03746e+06	812078								5.83197	5.87607	5.78504	5.96067	6.01597	5.9096
2-Methylserine	476501	452189	668105	674256	979671	782791								5.67806	5.65532	5.82484	5.82882	5.99108	5.89365
2-Methylserine	138622	147196	182098	133507	332880	295673								5.14183	5.1679	5.26031	5.1255	5.52229	5.47081
2-Methylserine	169427	105448	212041	907545	836791	186172								5.22898	5.02304	5.32642	5.95787	5.92262	5.26992
2-Methylserine	58138.8	154596	429256	337470	323850	203612								4.76447	5.1892	5.63272	5.52824	5.51034	5.3088
2-Methylserine	59880	208754	741990	459238	1.0071e+06	919033								4.77728	5.31963	5.8704	5.66204	6.00307	5.96333
2-Methylserine	235667	328651	336583	885479	443761	602076								5.3723	5.51674	5.52709	5.94718	5.64715	5.77965
2-Methylserine	69270.3	67158.8	122406	133847	273229	221734								4.84055	4.8271	5.0878	5.12661	5.43653	5.34583
2-Methylserine	3.90013e+06	3.84728e+06	3.39892e+06	2.83695e+06	2.79974e+06	1.96858e+06								6.59108	6.58515	6.53134	6.45285	6.44712	6.29415
2-Methylserine	24716.4	52236.4	139818	108606	304027	108856								4.39299	4.71797	5.14556	5.03585	5.48291	5.03685
2-Methylserine	100536	392113	1.30052e+06	802662	1.44902e+06	1.27219e+06								5.00232	5.59341	6.11412	5.90453	6.16107	6.10455
2-Methylserine	3.56558e+06	177561	349697	1.28668e+06	6.55152e+06	762518								6.55213	5.24935	5.54369	6.10947	6.81634	5.88225
2-Methylserine	1.08771e+06	105868	113791	424796	7.8237e+06	178450								6.03651	5.02476	5.05611	5.62818	6.89341	5.25152
2-Methylserine	4.79138e+06	5.50048e+06	6.16544e+06	1.24167e+07	1.18821e+07	1.24741e+07								6.68046	6.7404	6.78996	7.09401	7.07489	7.09601
2-Methylserine	74212	1.14636e+06	923808	1.34874e+06	95473.9	1.3854e+06								4.87047	6.05932	5.96558	6.12993	4.97988	6.14158
2-Methylserine	250855	66191.4	244242	837385	653293	51331								5.39942	4.8208	5.38782	5.92293	5.81511	4.71038
2-Methylserine	152199	2.99573e+07	3.04475e+07	670505	417583	793752								5.18241	7.4765	7.48355	5.8264	5.62074	5.89969
2-Methylserine	1.90761e+06	2.1749e+06	2.28628e+06	3.86553e+07	169229	3.50664e+06								6.28049	6.33744	6.35913	7.58721	5.22848	6.54489
2-Methylserine	205083	272516	276894	218141	638794	421952								5.31193	5.43539	5.44231	5.33874	5.80536	5.62526
2-Methylserine	3.15438e+07	3.03519e+07	3.08239e+07	4.36344e+07	4.3342e+07	4.2356e+07								7.49891	7.48219	7.48889	7.63983	7.63691	7.62691
2-Methylserine	8.95787e+07	8.43595e+07	9.21402e+07	9.02388e+07	9.75493e+07	9.22096e+07								7.9522	7.92613	7.96445	7.95539	7.98922	7.96478
2-Oxindole	416386	355215	401922	337608	308497	300335								5.6195	5.55049	5.60414	5.52841	5.48925	5.47761
2-oxo-1_2-dihydroquinoline-4-carboxylate	7863.72	6809.13	6429.83	7404.45	16557.4	7391.24								3.89563	3.83309	3.8082	3.86949	4.21899	3.86872
2-Oxoglutaramate	51661.9	23734.3	28715.1	54953.5	29458.3	22750								4.71317	4.37538	4.45811	4.74	4.46921	4.35698
2-Oxoglutaramate	131266	105758	104465	16626	16306.4	46108.3								5.11815	5.02431	5.01897	4.22079	4.21236	4.66378
2-Oxoglutaramate	100332	184259	137622	187657	186336	145493								5.00144	5.26543	5.13869	5.27336	5.2703	5.16284
2-Oxooctadecanoicacid	851534	1.15773e+06	880979	1.26058e+06	1.03747e+06	1.29394e+06								5.9302	6.06361	5.94497	6.10057	6.01597	6.11192
2-Oxopropyl-CoM	105605	95872	98758.3	107955	103074	120981								5.02368	4.98169	4.99457	5.03324	5.01315	5.08272
2-Oxopropyl-CoM	134159	121599	124561	2.37473e+06	2.25083e+06	174961								5.12762	5.08493	5.09538	6.37561	6.35234	5.24294
2-Oxopropyl-CoM	23377.6	24789.5	22546.2	921891	808052	43726.5								4.3688	4.39427	4.35307	5.96468	5.90744	4.64074
2-Oxopropyl-CoM	56809.4	50439	51811.3	124720	56378.4	56444.2								4.75442	4.70277	4.71442	5.09593	4.75111	4.75162
2-Oxovalericacid	4527.4	35863.6	7229.33	3911.29	2143.63	2311.65								3.65585	4.55465	3.8591	3.59232	3.33115	3.36392
2-Oxovalericacid	27567.3	54625.5	88383	77853.1	83677.7	38752.1								4.44039	4.7374	4.94637	4.89128	4.92261	4.5883
2-Oxovalericacid	426699	675108	865560	293877	210148	299995								5.63012	5.82937	5.9373	5.46817	5.32252	5.47711
2-Oxovalericacid	252719	58660.8	102104	570934	500416	767552								5.40264	4.76835	5.00904	5.75659	5.69933	5.88511
2-Oxovalericacid	3.11678e+06	2.08038e+06	3.78709e+06	1.6296e+06	1.57297e+06	1.63252e+06								6.49371	6.31814	6.57831	6.21208	6.19672	6.21286
2-Oxovalericacid	388847	309331	592918	529754	726140	1.20389e+06								5.58978	5.49042	5.77299	5.72407	5.86102	6.08059
2-Oxovalericacid	674784	1.19066e+06	1.40915e+06	1.71408e+06	1.10911e+06	845800								5.82916	6.07579	6.14896	6.23403	6.04498	5.92727
2-Oxovalericacid	2.1766e+07	5.04342e+07	3.50459e+07	686160	1.24625e+07	814228								7.33778	7.70272	7.54464	5.83643	7.0956	5.91075
2-Oxovalericacid	2.85106e+07	2.0859e+07	2.567e+07	1.13057e+06	1.75402e+07	1.25296e+07								7.45501	7.31929	7.40943	6.0533	7.24404	7.09794
2-Oxovalericacid	7.18517e+07	1.71993e+06	6.94781e+07	3.63049e+07	3.72803e+07	2.09785e+06								7.85644	6.23551	7.84185	7.55997	7.57148	6.32177
2-Oxovalericacid	1.99219e+09	1.84279e+08	1.83568e+09	1.89378e+09	1.06995e+08	4.5501e+08								9.29933	8.26548	9.2638	9.27733	8.02936	8.65802
2-Oxovalericacid	8.7874e+08	2.3161e+09	1.38974e+09	4.91186e+07	4.08634e+07	1.30964e+08								8.94386	9.36476	9.14293	7.69125	7.61133	8.11715
3-(2-Hydroxyphenyl)propanoate	356253	181407	250606	163536	179979	83298.2								5.55176	5.25865	5.39899	5.21361	5.25522	4.92064
3-(2-Hydroxyphenyl)propanoate	42061.9	44812.7	33438.6	64808.1	52652.7	53673.8								4.62389	4.6514	4.52425	4.81163	4.72142	4.72976
3-(2-Hydroxyphenyl)propanoate	361204	315980	413626	218314	192029	160698								5.55775	5.49966	5.61661	5.33908	5.28337	5.20601
3-(3_4-Dihydroxyphenyl)pyruvate	26097.6	13834.3	36657.2	12978.7	13735.5	37675.6								4.4166	4.14096	4.56416	4.11323	4.13784	4.57606
3-(3_4-Dihydroxyphenyl)pyruvate	204258	241696	231423	119949	146541	28073								5.31018	5.38327	5.36441	5.079	5.16596	4.44829
3-(3_4-Dihydroxyphenyl)pyruvate	982223	383125	916061	277923	299046	338342								5.99221	5.58334	5.96192	5.44393	5.47574	5.52936
3-(3_4-Dihydroxypyridin-1-yl)-L-alanine	33993.8	35000.6	38033.1	47232.8	48308.9	56110.3								4.5314	4.54408	4.58016	4.67424	4.68403	4.74904
3-(3_4-Dihydroxypyridin-1-yl)-L-alanine	107140	41491.2	66707.3	175755	142385	156744								5.02995	4.61796	4.82417	5.24491	5.15346	5.19519
3-(3_4-Dihydroxypyridin-1-yl)-L-alanine	7842.86	7016.18	7814.3	4943.01	12173.2	9773.29								3.89447	3.8461	3.89289	3.69399	4.0854	3.99004
3-(3_4-Dihydroxypyridin-1-yl)-L-alanine	497273	286462	405850	793988	767259	678075								5.69659	5.45707	5.60837	5.89981	5.88494	5.83128
3-(Methylthio)propionicacid	21858.4	16746.8	23002.9	46746.3	47241.3	29048.6								4.33962	4.22393	4.36178	4.66975	4.67432	4.46312
3-(Methylthio)propionicacid	322233	266449	325818	513347	551070	244197								5.50817	5.42561	5.51298	5.71041	5.74121	5.38774
3-(Methylthio)propionicacid	4.50451e+06	3.45454e+06	4.15552e+06	2.69433e+06	4.08051e+06	4.6091e+06								6.65365	6.53839	6.61862	6.43045	6.61071	6.66362
3-(Pyrazol-1-yl)-L-alanine	13478.8	9855.54	10268.3	11141.4	11010.4	6531.42								4.12965	3.99368	4.0115	4.04694	4.0418	3.81501
3-(Pyrazol-1-yl)-L-alanine	2972.26	5398.06	8998.96	11463.4	20022.7	13141								3.47309	3.73224	3.95419	4.05931	4.30152	4.11863
3-(Pyrazol-1-yl)-L-alanine	10584.3	21975.7	17693.8	7698.23	38397.4	23339.6								4.02466	4.34194	4.24782	3.88639	4.5843	4.36809
3-(Pyrazol-1-yl)-L-alanine	3784.01	6337.21	13320.6	14246.2	21349.4	14673.3								3.57795	3.8019	4.12452	4.1537	4.32939	4.16653
3-(Pyrazol-1-yl)-L-alanine	9284.57	13806.1	20150.2	23696.3	102609	28950.1								3.96776	4.14007	4.30428	4.37468	5.01118	4.46165
3-(Pyrazol-1-yl)-L-alanine	16011	41066.7	7399.63	51898.4	21569.6	35089.4								4.20442	4.61349	3.86921	4.71515	4.33384	4.54518
3-(Pyrazol-1-yl)-L-alanine	98700.4	125029	69842.8	103114	137241	232822								4.99432	5.09701	4.84412	5.01332	5.13748	5.36702
3-(Pyrazol-1-yl)-L-alanine	24144.4	27150.9	21294.3	64007.7	58443.9	37277.7								4.38282	4.43378	4.32826	4.80623	4.76674	4.57145
3-(Pyrazol-1-yl)-L-alanine	30114.6	23000.9	7201.21	14439.5	20007.7	36392.7								4.47878	4.36175	3.85741	4.15955	4.3012	4.56101
3-(Pyrazol-1-yl)-L-alanine	8516.47	13396.7	6417.65	57825.2	11716.8	11204.3								3.93026	4.127	3.80738	4.76212	4.06881	4.04939
3-(Pyrazol-1-yl)-L-alanine	123083	60452.6	124445	179141	123557	195491								5.0902	4.78142	5.09498	5.25319	5.09187	5.29113
3-(Pyrazol-1-yl)-L-alanine	10949.2	19536.5	35000.2	46370.6	70667.5	47513.4								4.03938	4.29085	4.54407	4.66624	4.84922	4.67682
3-(Pyrazol-1-yl)-L-alanine	25718.8	37600.9	29177.3	411758	4417.7	2976.41								4.41025	4.5752	4.46505	5.61464	3.6452	3.47369
3-(Pyrazol-1-yl)-L-alanine	63297	44523.3	25461.3	8425.28	79090	28561								4.80138	4.64859	4.40588	3.92558	4.89812	4.45577
3-(Pyrazol-1-yl)-L-alanine	650146	440427	537565	586801	393846	41069.6								5.81301	5.64387	5.73043	5.76849	5.59533	4.61352
3-(Pyrazol-1-yl)-L-alanine	47217	39253.9	77081.2	44637.3	37526.5	31908.5								4.6741	4.59388	4.88695	4.6497	4.57434	4.50391
3-(Pyrazol-1-yl)-L-alanine	30564.3	18844.2	85664.6	124306	102415	87496.5								4.48521	4.27518	4.9328	5.09449	5.01036	4.94199
3-(Pyrazol-1-yl)-L-alanine	16209.5	25110.4	24241.6	24403.8	38756.5	25883.5								4.20977	4.39985	4.38456	4.38746	4.58834	4.41302
3-(Pyrazol-1-yl)-L-alanine	70206.9	82780.4	87449.3	93051.1	140922	122316								4.84638	4.91793	4.94176	4.96872	5.14898	5.08748
3-(Pyrazol-1-yl)-L-alanine	5398.48	27218.2	22135.8	11364.2	54844.8	31782.1								3.73227	4.43486	4.3451	4.05554	4.73914	4.50218
3-(Pyrazol-1-yl)-L-alanine	34684.2	26692.3	29250.5	5089.06	31693.2	20027.1								4.54013	4.42639	4.46613	3.70664	4.50097	4.30162
3-(Pyrazol-1-yl)-L-alanine	74161.1	75189	55602.1	67306.4	44076.8	64187.4								4.87018	4.87615	4.74509	4.82806	4.64421	4.80745
3-(Pyrazol-1-yl)-L-alanine	51448.2	34897.1	41638.5	73740.9	68752.6	90806.9								4.71137	4.54279	4.6195	4.86771	4.83729	4.95812
3-(Pyrazol-1-yl)-L-alanine	30500.8	46557.2	35781	142390	65296.7	37498								4.48431	4.66799	4.55365	5.15348	4.81489	4.57401
3-(Pyrazol-1-yl)-L-alanine	80730	78159	52839.4	116067	12794	58689.6								4.90703	4.89298	4.72296	5.06471	4.10701	4.76856
3-(Pyrazol-1-yl)-L-alanine	709162	893486	647841	520947	433127	677373								5.85075	5.95109	5.81147	5.71679	5.63662	5.83083
3-(Pyrazol-1-yl)-L-alanine	108657	95277.8	45538.4	94376.8	126639	47470.1								5.03606	4.97899	4.65838	4.97487	5.10257	4.67642
3-(Pyrazol-1-yl)-L-alanine	19131.1	40987.1	27037.1	34408.6	38579.7	35793.7								4.28174	4.61265	4.43196	4.53667	4.58636	4.55381
3-(Pyrazol-1-yl)-L-alanine	112723	87346.2	131806	111564	419467	206117								5.05201	4.94124	5.11993	5.04753	5.6227	5.31411
3-(Pyrazol-1-yl)-L-alanine	41290.9	4124.19	6842.32	46723.4	37476.6	9407.51								4.61585	3.61534	3.8352	4.66953	4.57376	3.97347
3-(Pyrazol-1-yl)-L-alanine	39812.5	73767.1	48098.2	93298.3	92201.1	79947.3								4.60002	4.86786	4.68213	4.96987	4.96474	4.9028
3-(Pyrazol-1-yl)-L-alanine	144681	60262.2	136155	63068.1	73843.9	123385								5.16041	4.78004	5.13403	4.79981	4.86831	5.09126
3-(Pyrazol-1-yl)-L-alanine	4991.14	3805.93	11127.5	18808.2	23646	20050.6								3.6982	3.58046	4.0464	4.27435	4.37376	4.30213
3-(Pyrazol-1-yl)-L-alanine	41027.1	190677	54554.4	14699.5	85541.4	48035.5								4.61307	5.2803	4.73683	4.1673	4.93218	4.68156
3-(Pyrazol-1-yl)-L-alanine	533016	579309	401611	917734	1.05467e+06	997166								5.72674	5.76291	5.60381	5.96272	6.02312	5.99877
3-(Pyrazol-1-yl)-L-alanine	619077	850515	837012	1.12462e+06	1.21978e+06	1.05002e+06								5.79174	5.92968	5.92273	6.05101	6.08628	6.0212
3-(Pyrazol-1-yl)-L-alanine	79801.3	58610.5	839643	98367.8	111955	18105.2								4.90201	4.76798	5.92409	4.99285	5.04904	4.2578
3-(Pyrazol-1-yl)-L-alanine	19044.2	30518.8	30277.4	27860	50982.5	61744.7								4.27976	4.48457	4.48112	4.44498	4.70742	4.7906
3-(Pyrazol-1-yl)-L-alanine	226208	203210	134600	93577.9	70828.8	156821								5.35451	5.30795	5.12905	4.97117	4.85021	5.1954
3-(Pyrazol-1-yl)-L-alanine	187758	2.33075e+06	2.43886e+06	2.51008e+06	2.64841e+06	661219								5.2736	6.36749	6.38719	6.39969	6.42299	5.82035
3-(Pyrazol-1-yl)-L-alanine	1.4647e+06	1.56399e+06	1.33508e+06	1.8512e+06	1.82166e+06	1.94508e+06								6.16575	6.19424	6.12551	6.26745	6.26047	6.28894
3-(Pyrazol-1-yl)-L-alanine	48698.7	62658.9	61127.2	71459.2	728598	24657.7								4.68752	4.79698	4.78623	4.85406	5.86249	4.39195
3-(Pyrazol-1-yl)-L-alanine	955141	720119	912589	649740	208738	706139								5.98007	5.8574	5.96028	5.81274	5.3196	5.84889
3-(Pyrazol-1-yl)-L-alanine	790396	1.10838e+06	313423	31309.1	23682.7	442661								5.89784	6.04469	5.49613	4.49567	4.37443	5.64607
3-(Pyrazol-1-yl)-L-alanine	60399.2	66854.1	138356	76129.8	81627.2	105572								4.78103	4.82513	5.141	4.88155	4.91184	5.02355
3-(Pyrazol-1-yl)-L-alanine	29041.6	30826.5	13894.9	56872.4	181212	42992.2								4.46302	4.48892	4.14285	4.7549	5.25819	4.63339
3-(Pyrazol-1-yl)-L-alanine	17289.5	56363.6	89938.6	77338.4	8122.32	99227.1								4.23778	4.751	4.95395	4.8884	3.90968	4.99663
3-(Pyrazol-1-yl)-L-alanine	2.63711e+06	2.03455e+06	7.0708e+06	1.48818e+06	2.31703e+06	1.85975e+06								6.42113	6.30847	6.84947	6.17265	6.36493	6.26946
3-(Pyrazol-1-yl)-L-alanine	49191.1	48411.5	348324	128084	96552.7	183662								4.69189	4.68495	5.54198	5.10749	4.98476	5.26402
3-(Pyrazol-1-yl)-L-alanine	17852.1	8442.07	26237.4	33508.3	37671.6	64103.3								4.25169	3.92645	4.41892	4.52515	4.57601	4.80688
3-(Pyrazol-1-yl)-L-alanine	1.57707e+07	1.11627e+06	1.38445e+06	1.7653e+06	9.50995e+06	1.54998e+07								7.19785	6.04777	6.14128	6.24682	6.97818	7.19033
3-(Pyrazol-1-yl)-L-alanine	3.25228e+07	3.42387e+07	3.55043e+07	2.08603e+07	3.36746e+07	1.54998e+07								7.51219	7.53452	7.55028	7.31932	7.5273	7.19033
3-(Pyrazol-1-yl)-L-alanine	3.12487e+07	3.51201e+07	3.56737e+07	3.85515e+07	4.31791e+07	4.11135e+07								7.49483	7.54556	7.55235	7.58604	7.63527	7.61398
3-(Pyrazol-1-yl)-L-alanine	1.59231e+08	1.61207e+08	1.72836e+08	1.66909e+08	1.91208e+08	1.72947e+08								8.20203	8.20739	8.23764	8.22248	8.28151	8.23791
3-(Uracil-1-yl)-L-alanine	661049	717436	803165	754751	894552	794396								5.82023	5.85578	5.9048	5.8778	5.95161	5.90004
3_4-Dihydroxy-L-phenylalanine(L-Dopa)	189451	255972	258516	125808	132843	79752.7								5.2775	5.40819	5.41249	5.09971	5.12334	4.90175
3_4-Dihydroxy-L-phenylalanine(L-Dopa)	333197	283681	289134	326162	387115	118351								5.5227	5.45283	5.4611	5.51343	5.58784	5.07317
3_4-Dihydroxy-L-phenylalanine(L-Dopa)	747612	759615	686324	408626	336009	811542								5.87368	5.88059	5.83653	5.61133	5.52635	5.90931
3_4-Dihydroxy-L-phenylalanine(L-Dopa)	438623	284243	354531	1.04941e+06	579674	638291								5.64209	5.45369	5.54965	6.02094	5.76318	5.80502
3_4-Dihydroxy-L-phenylalanine(L-Dopa)	1.82079e+06	443440	794987	1.33727e+06	1.28967e+06	987472								6.26026	5.64684	5.90036	6.12622	6.11048	5.99452
3_4-Dihydroxy-L-phenylalanine(L-Dopa)	3.53515e+06	2.1165e+06	1.99545e+06	1.38204e+06	1.80179e+06	3.33303e+06								6.54841	6.32562	6.30004	6.14052	6.2557	6.52284
3_4-Dimethoxyphenethylamine	201596	204629	348928	229572	216339	478500								5.30448	5.31097	5.54274	5.36092	5.33514	5.67988
3_4-Dimethoxyphenethylamine	122664	110961	127513	346103	357351	228225								5.08872	5.04517	5.10556	5.53921	5.55309	5.35836
3_4-Dimethoxyphenethylamine	474215	447963	624027	905136	994241	947538								5.67598	5.65124	5.7952	5.95671	5.99749	5.9766
3_5-Dihydroxy-phenylglycine	147113	162583	169455	69434.1	127047	45988.9								5.16765	5.21108	5.22906	4.84157	5.10397	4.66265
3_5-Dihydroxy-phenylglycine	188447	132952	172488	105348	129675	38874.9								5.27519	5.12369	5.23676	5.02262	5.11286	4.58967
3_5-Dihydroxy-phenylglycine	767778	780165	793280	234915	284045	132061								5.88524	5.89219	5.89943	5.37091	5.45339	5.12077
3_5-Dimethoxy-4-hydroxycinnamicacid;Sinapicacid	604361	336761	547672	182732	231698	68458.5								5.7813	5.52732	5.73852	5.26181	5.36492	4.83543
3_5-Dimethoxy-4-hydroxycinnamicacid;Sinapicacid	1.19105e+06	985027	1.11473e+06	323530	416169	200784								6.07593	5.99345	6.04717	5.50991	5.61927	5.30273
3_5-Dimethoxy-4-hydroxycinnamicacid;Sinapicacid	2.37309e+06	1.62036e+06	1.97018e+06	648440	848131	402095								6.37531	6.20961	6.29451	5.81187	5.92846	5.60433
3-Amino-3-(4-hydroxyphenyl)propanoate	9504.18	8621.29	19008.9	21450.5	56316.3	38168.7								3.97791	3.93557	4.27896	4.33144	4.75063	4.58171
3-Amino-3-(4-hydroxyphenyl)propanoate	5496.75	4779.62	5977.85	19136.6	22935.6	10991.9								3.74011	3.67939	3.77655	4.28187	4.36051	4.04107
3-Amino-3-(4-hydroxyphenyl)propanoate	6399.2	21529.1	4874.83	9169.14	28294.1	20021.1								3.80613	4.33303	3.68796	3.96233	4.4517	4.30149
3-Amino-3-(4-hydroxyphenyl)propanoate	5523.7	7364.85	15925.8	21161	78601.7	27650.8								3.74223	3.86716	4.2021	4.32554	4.89543	4.44171
3-Amino-3-(4-hydroxyphenyl)propanoate	7400.67	12461.2	70232.2	8668.12	119152	62438.2								3.86927	4.09556	4.84654	3.93793	5.0761	4.79545
3-Amino-3-(4-hydroxyphenyl)propanoate	3465.09	4897.94	8023.82	9698.21	11567.9	19808.7								3.53971	3.69001	3.90438	3.98669	4.06326	4.29686
3-Amino-3-(4-hydroxyphenyl)propanoate	10481.1	10204.7	5495.02	24635.8	53269.1	27144.7								4.02041	4.0088	3.73997	4.39157	4.72648	4.43368
3-Amino-3-(4-hydroxyphenyl)propanoate	15134.4	25690.3	27285.5	69698.9	121740	201551								4.17997	4.40977	4.43593	4.84323	5.08543	5.30438
3-Amino-3-(4-hydroxyphenyl)propanoate	7465.54	4307.55	6117.73	21430.6	22357.5	11171.3								3.87306	3.63423	3.78659	4.33104	4.34942	4.0481
3-Amino-3-(4-hydroxyphenyl)propanoate	10729.9	12380.5	11724.4	23849.5	25940	21102.2								4.0306	4.09274	4.06909	4.37748	4.41397	4.32433
3-Amino-3-(4-hydroxyphenyl)propanoate	5638.1	150608	13271.7	23642.9	28249.9	36617.2								3.75113	5.17785	4.12293	4.3737	4.45102	4.56369
3-Amino-3-(4-hydroxyphenyl)propanoate	10524.9	10873.4	19963.3	51456.5	40887.9	39099.2								4.02222	4.03637	4.30023	4.71144	4.61159	4.59217
3-Amino-3-(4-hydroxyphenyl)propanoate	16416.7	19345.1	23841.2	28365.3	33003.2	33092.3								4.21529	4.28657	4.37733	4.45279	4.51856	4.51973
3-Amino-3-(4-hydroxyphenyl)propanoate	128592	15507.2	49513.9	42116.2	109198	593743								5.10921	4.19053	4.69473	4.62445	5.03821	5.7736
3-Amino-3-(4-hydroxyphenyl)propanoate	17515.2	16801	29268.8	51575.2	62558.8	5167.45								4.24342	4.22533	4.46641	4.71244	4.79629	3.71328
3-Amino-3-(4-hydroxyphenyl)propanoate	6275.32	2721.13	6898.15	15955.7	12368	15077.6								3.79764	3.43475	3.83873	4.20292	4.0923	4.17833
3-Amino-3-(4-hydroxyphenyl)propanoate	67017.6	95120.1	13735.5	47816.7	93344.3	818543								4.82619	4.97827	4.13785	4.67958	4.97009	5.91304
3-Amino-3-(4-hydroxyphenyl)propanoate	11889.5	23183.2	67558.6	95173.6	185983	112599								4.07516	4.36517	4.82968	4.97852	5.26947	5.05153
3-Amino-3-(4-hydroxyphenyl)propanoate	172020	237211	75392.3	382013	399125	287400								5.23558	5.37513	4.87733	5.58208	5.60111	5.45849
3-Amino-3-(4-hydroxyphenyl)propanoate	13901.9	16915.2	37391.8	40725.9	43138.8	3623.7								4.14307	4.22828	4.57278	4.60987	4.63487	3.55915
3-Amino-3-(4-hydroxyphenyl)propanoate	159901	169977	92775.5	149770	214153	242229								5.20385	5.23039	4.96743	5.17542	5.33072	5.38423
3-Amino-3-(4-hydroxyphenyl)propanoate	689557	448402	575053	795840	623826	852335								5.83857	5.65167	5.75971	5.90083	5.79506	5.93061
3-Amino-3-(4-hydroxyphenyl)propanoate	21887.3	26372.1	30158.6	37337.1	12519.8	53361.1								4.34019	4.42115	4.47941	4.57214	4.0976	4.72722
3-Amino-3-(4-hydroxyphenyl)propanoate	10376.9	16906.6	81124.4	147540	80538.6	167485								4.01607	4.22806	4.90915	5.16891	4.906	5.22398
3-Amino-3-(4-hydroxyphenyl)propanoate	262726	241493	214060	781358	534169	716696								5.4195	5.3829	5.33053	5.89285	5.72768	5.85533
3-Amino-3-(4-hydroxyphenyl)propanoate	6663.39	36356.6	73923.1	81614.5	654224	47962.1								3.8237	4.56058	4.86878	4.91177	5.81573	4.6809
3-Amino-3-(4-hydroxyphenyl)propanoate	17379.4	55368.9	37378.4	85785.5	73689.3	576074								4.24004	4.74327	4.57262	4.93341	4.8674	5.76048
3-Amino-3-(4-hydroxyphenyl)propanoate	801099	649438	886072	304230	597616	339428								5.90369	5.81254	5.94747	5.4832	5.77642	5.53075
3-Amino-3-(4-hydroxyphenyl)propanoate	17271.5	56085.9	9975.74	1.28415e+06	36466.5	54327.7								4.23733	4.74885	3.99895	6.10862	4.56189	4.73502
3-Amino-3-(4-hydroxyphenyl)propanoate	458423	1.28626e+06	428587	439783	698624	320981								5.66127	6.10933	5.63204	5.64324	5.84424	5.50648
3-Amino-3-(4-hydroxyphenyl)propanoate	26502.9	54569.5	173101	19378.2	173248	127285								4.42329	4.73695	5.2383	4.28731	5.23867	5.10478
3-Amino-3-(4-hydroxyphenyl)propanoate	3770.1	9648.35	14794.8	13988.3	9569.73	15587								3.57635	3.98445	4.17011	4.14576	3.9809	4.19276
3-Amino-3-(4-hydroxyphenyl)propanoate	899517	1.48491e+06	1.54682e+06	725803	948486	1.27524e+06								5.95401	6.1717	6.18944	5.86082	5.97703	6.10559
3-Amino-3-(4-hydroxyphenyl)propanoate	33007.7	35777.8	268733	115038	109130	152945								4.51862	4.55361	5.42932	5.06084	5.03794	5.18454
3-Amino-3-(4-hydroxyphenyl)propanoate	35049.6	53888.2	27830.9	83914.5	10575.4	55706.5								4.54468	4.73149	4.44453	4.92384	4.0243	4.74591
3-Amino-3-(4-hydroxyphenyl)propanoate	196451	218934	301036	290715	206896	140411								5.29325	5.34031	5.47862	5.46347	5.31575	5.1474
3-Amino-3-(4-hydroxyphenyl)propanoate	12697.6	16135.7	28438.6	88338.4	34957	28131.4								4.10372	4.20779	4.45391	4.94615	4.54353	4.44919
3-Amino-3-(4-hydroxyphenyl)propanoate	991666	1.18109e+06	955608	1.61504e+06	1.36373e+06	1.12539e+06								5.99637	6.07228	5.98028	6.20818	6.13473	6.0513
3-Amino-3-(4-hydroxyphenyl)propanoate	96732.6	28324	27591.2	8578.68	15775.9	65914.7								4.98557	4.45215	4.44077	3.93342	4.19799	4.81898
3-Amino-3-(4-hydroxyphenyl)propanoate	34087.1	54396.7	119313	118082	101879	160220								4.53259	4.73557	5.07669	5.07218	5.00809	5.20472
3-Amino-3-(4-hydroxyphenyl)propanoate	791509	922834	702966	1.73122e+06	1.98807e+06	556580								5.89846	5.96512	5.84693	6.23835	6.29843	5.74553
3-Amino-3-(4-hydroxyphenyl)propanoate	6828.69	8196.18	6739.78	6887.12	29348.4	24395.7								3.83434	3.91361	3.82865	3.83804	4.46758	4.38731
3-Amino-3-(4-hydroxyphenyl)propanoate	118978	54744.7	64322.3	29407.8	50965.9	107410								5.07546	4.73834	4.80836	4.46846	4.70728	5.03104
3-Amino-3-(4-hydroxyphenyl)propanoate	13510.6	45308.6	34270.8	32300.7	31637	27227.6								4.13068	4.65618	4.53492	4.50921	4.5002	4.43501
3-Amino-3-(4-hydroxyphenyl)propanoate	65107.4	81045.2	120999	375983	251270	107755								4.81363	4.90873	5.08278	5.57517	5.40014	5.03244
3-Amino-3-(4-hydroxyphenyl)propanoate	68602.5	59412	28512	1.80761e+06	97510.7	123576								4.83634	4.77387	4.45503	6.25711	4.98905	5.09193
3-Amino-3-(4-hydroxyphenyl)propanoate	2.40527e+07	3.06103e+07	3.34486e+07	3.80986e+07	3.76389e+07	2.90899e+07								7.38116	7.48587	7.52438	7.58091	7.57564	7.46374
3-Amino-3-(4-hydroxyphenyl)propanoate	5.84657e+07	7.03676e+07	7.9822e+07	8.28319e+07	8.12291e+07	6.2841e+07								7.7669	7.84737	7.90212	7.9182	7.90971	7.79824
3-Carboxy-1-methylpyridinium;N-Methylnicotinicacid	2898.99	26248.2	23204.1	27215.9	38808.2	35596								3.46225	4.4191	4.36556	4.43482	4.58892	4.5514
3-Carboxy-1-methylpyridinium;N-Methylnicotinicacid	479061	513492	549980	466889	359672	1.15057e+06								5.68039	5.71053	5.74035	5.66921	5.55591	6.06091
3-Carboxy-1-methylpyridinium;N-Methylnicotinicacid	4.34873e+06	4.12854e+06	4.17644e+06	4.27832e+06	3.93569e+06	5.9353e+06								6.63836	6.6158	6.62081	6.63127	6.59502	6.77344
3-Carboxy-1-methylpyridinium;N-Methylnicotinicacid	5.66515e+07	5.31669e+07	6.00173e+07	4.17068e+07	3.99267e+07	1.07733e+08								7.75321	7.72564	7.77828	7.62021	7.60126	8.03235
3-Carboxy-1-methylpyridinium;N-Methylnicotinicacid	6.72794e+08	3.7682e+06	6.33248e+08	3.12292e+08	1.81044e+08	1.04746e+09								8.82788	6.57613	8.80157	8.49456	8.25778	9.02014
3-Carboxy-1-methylpyridinium;N-Methylnicotinicacid	7.46543e+08	8.10516e+08	7.04211e+08	1.06899e+09	8.21841e+08	1.10783e+09								8.87305	8.90876	8.8477	9.02897	8.91479	9.04447
3'-CMP	1.73536e+06	1.34416e+06	1.14385e+06	2.10045e+06	2.48844e+06	3.29166e+06								6.23939	6.12845	6.05837	6.32231	6.39593	6.51742
3'-CMP	2.01987e+06	1.6364e+06	1.47064e+06	2.71696e+06	2.75265e+06	4.13125e+06								6.30532	6.21389	6.16751	6.43408	6.43975	6.61608
3-Dehydrocarnitine	36398	35525.5	7692.28	34711.4	5246.75	37565.2								4.56108	4.55054	3.88605	4.54047	3.71989	4.57479
3-Dehydrocarnitine	5875.28	4484.05	62977.1	12731.3	15151.1	67880.1								3.76903	3.65167	4.79918	4.10487	4.18044	4.83174
3-Dehydrocarnitine	36925.8	8364.85	6345.55	29617.6	272179	11156.9								4.56733	3.92246	3.80247	4.47155	5.43485	4.04754
3-Dehydrocarnitine	18430	29776.1	15687.9	188532	171558	50720.4								4.26553	4.47387	4.19556	5.27538	5.23441	4.70518
3-Dehydrocarnitine	96370.5	15591.5	13714.7	102040	34935.2	85759.4								4.98394	4.19289	4.13719	5.00877	4.54326	4.93328
3-Dehydrocarnitine	5396.31	63360.4	6878.22	8241.17	73231.7	5637.33								3.7321	4.80182	3.83748	3.91599	4.8647	3.75107
3-Dehydrocarnitine	25674	26894.5	33125.3	26196.4	27403.5	22181.7								4.40949	4.42966	4.52016	4.41824	4.43781	4.346
3-Dehydrocarnitine	725554	734167	742673	554611	592296	273064								5.86067	5.86579	5.8708	5.74399	5.77254	5.43626
3-Dehydrocarnitine	2.43157e+06	2.38574e+06	2.3519e+06	2.6365e+06	2.56201e+06	337861								6.38589	6.37762	6.37142	6.42103	6.40858	5.52874
3-Dehydrocarnitine	273867	278351	243457	364195	456639	437979								5.43754	5.44459	5.38642	5.56133	5.65957	5.64145
3-Dehydrocarnitine	31444.8	27128.3	35395.4	28024.2	34806	33170.6								4.49755	4.43342	4.54895	4.44753	4.54165	4.52075
3-Dehydrocarnitine	2.11563e+06	1.46707e+06	1.69367e+06	1.13076e+06	1.22304e+06	654132								6.32544	6.16645	6.22883	6.05337	6.08744	5.81567
3-Dehydrocarnitine	6.93638e+06	4.66495e+06	4.28722e+06	7.39272e+06	1.03454e+07	1.21277e+07								6.84113	6.66885	6.63218	6.8688	7.01475	7.08378
3-Dehydrocarnitine	1.23191e+08	1.24325e+08	1.36457e+08	1.27811e+08	1.51874e+08	2.05357e+08								8.09058	8.09456	8.13499	8.10657	8.18148	8.31251
3-Dehydroxycarnitine	544034	636836	660642	687556	1.00607e+06	1.30006e+06								5.73563	5.80403	5.81997	5.83731	6.00263	6.11396
3-Dehydroxycarnitine	346799	282077	292498	539430	464243	597894								5.54008	5.45037	5.46612	5.73194	5.66675	5.77662
3-Dehydroxycarnitine	9.72157e+06	8.86981e+06	1.08186e+07	1.20922e+07	1.28244e+07	1.65082e+07								6.98774	6.94791	7.03417	7.0825	7.10804	7.2177
3-Dehydroxycarnitine	1.26507e+07	1.04448e+07	1.00367e+07	7.61021e+06	8.03082e+06	1.86461e+07								7.10212	7.0189	7.00159	6.8814	6.90476	7.27059
3-Dehydroxycarnitine	1.94022e+07	2.02803e+07	2.28661e+07	5.01733e+07	5.65805e+07	6.92512e+07								7.28785	7.30708	7.35919	7.70047	7.75267	7.84043
3-Epihydroxy-2'-deoxymugineicacid	385121	300974	241194	353825	404312	154011								5.5856	5.47853	5.38237	5.54879	5.60672	5.18755
3-Guanidinopropanoate	429823	409019	398877	682724	654214	521460								5.63329	5.61174	5.60084	5.83424	5.81572	5.71722
3-Guanidinopropanoate	1.91463e+06	1.44937e+06	2.73114e+06	2.54887e+06	2.16649e+06	2.01459e+06								6.28209	6.16118	6.43634	6.40635	6.33576	6.30419
3-hydroxy-1H-quinolin-4-one	12745.9	8190.62	10507.7	8311.42	19448.4	45327.7								4.10537	3.91332	4.02151	3.91968	4.28888	4.65636
3-Hydroxy-2-methyl-4-pyrone	28479.7	27309.1	37313.9	17427.7	21033.6	8750.16								4.45454	4.43631	4.57187	4.24124	4.32291	3.94202
3-Hydroxy-2-methyl-4-pyrone	177290	1.63696e+06	1.52304e+06	61716	702828	170479								5.24868	6.21404	6.18271	4.7904	5.84685	5.23167
3-Hydroxy-2-methyl-4-pyrone	2.19171e+06	2.6731e+06	2.74216e+06	802882	1.25713e+06	632557								6.34078	6.42701	6.43809	5.90465	6.09938	5.8011
3-Hydroxy-2-methylpyridine-4_5-dicarboxylate	33166	25906.3	33685.5	49273	49460.5	14822.1								4.52069	4.41341	4.52744	4.69261	4.69426	4.17091
3-Hydroxy-4-methylanthranilate	771573	728444	768038	804320	665519	543555								5.88738	5.8624	5.88538	5.90543	5.82316	5.73524
3-Hydroxy-4-methylanthranilate	24600.3	31225.8	35542.2	33520.9	27079.5	25899.3								4.39094	4.49451	4.55074	4.52532	4.43264	4.41329
3-Hydroxy-4-methylanthranilate	564685	522640	129331	711440	684439	507584								5.75181	5.7182	5.1117	5.85214	5.83533	5.70551
3-Hydroxy-4-methylanthranilate	564685	522640	640261	711440	687869	507584								5.75181	5.7182	5.80636	5.85214	5.83751	5.70551
3-Hydroxy-4-methylanthranilate	1.58842e+06	1.57579e+06	1.78604e+06	1.90161e+06	2.11454e+06	2.3288e+06								6.20097	6.1975	6.25189	6.27912	6.32522	6.36713
3-Hydroxy-4-methylanthranilate	1.22767e+06	954122	1.45444e+06	663146	463698	476518								6.08908	5.9796	6.1627	5.82161	5.66624	5.67808
3-Hydroxy-4-methylanthranilate	2.20842e+06	3.82862e+06	3.0819e+06	2.4714e+06	3.02366e+06	2.49115e+06								6.34408	6.58304	6.48882	6.39294	6.48053	6.3964
3-Hydroxy-4-methylanthranilate	3.84311e+06	4.03506e+06	4.95363e+06	4.41003e+06	4.58808e+06	4.72988e+06								6.58468	6.60585	6.69492	6.64444	6.66163	6.67485
3-Hydroxy-4-methylanthranilate	5.70957e+06	797878	973016	6.86365e+06	5.50386e+06	6.62392e+06								6.7566	5.90194	5.98812	6.83656	6.74067	6.82111
3-Hydroxy-4-methylanthranilate	4.04977e+06	2.79504e+06	3.69988e+06	6.88927e+06	5.50386e+06	364476								6.60743	6.44639	6.56819	6.83817	6.74067	5.56167
3'-hydroxyacetophenone;3-ACETYLPHENOL	82181	94582.9	110564	127615	132981	179733								4.91477	4.97581	5.04361	5.1059	5.12379	5.25463
3'-hydroxyacetophenone;3-ACETYLPHENOL	55541.9	34522.8	56748	32509.4	43910.4	31411.6								4.74462	4.53811	4.75395	4.51201	4.64257	4.49709
3'-hydroxyacetophenone;3-ACETYLPHENOL	1.13679e+06	1.27032e+06	821814	1.4751e+06	1.3318e+06	1.46009e+06								6.05568	6.10391	5.91477	6.16882	6.12444	6.16438
3'-hydroxyacetophenone;3-ACETYLPHENOL	70856.3	95905.2	99472.4	53990.7	71476.6	87970.5								4.85038	4.98184	4.9977	4.73232	4.85416	4.94434
3-Hydroxyaminophenol	23164.8	43696.2	18547.5	80087.2	23047.4	18402.3								4.36483	4.64044	4.26828	4.90356	4.36262	4.26487
3-Hydroxyaminophenol	41334	26334.4	14015.6	26315.3	96507	60175								4.61631	4.42052	4.14661	4.42021	4.98456	4.77942
3-Hydroxyaminophenol	194215	51517.4	135010	75875.5	20809.9	38840.1								5.28828	4.71195	5.13036	4.8801	4.31827	4.58928
3-Hydroxyaminophenol	62731.6	48411.5	50077	70456.3	108903	91416.9								4.79749	4.68495	4.69964	4.84792	5.03704	4.96103
3-Hydroxyaminophenol	202077	299251	74217.2	146302	130517	96333.9								5.30552	5.47604	4.8705	5.16525	5.11567	4.98378
3-Hydroxyaminophenol	286772	181143	244089	163400	21190	13829.1								5.45754	5.25802	5.38755	5.21325	4.32613	4.14079
3-Hydroxyaminophenol	22395	126606	281817	29846.6	311006	141890								4.35015	5.10245	5.44997	4.47489	5.49277	5.15195
3-Hydroxyaminophenol	1.94868e+06	417093	421442	183039	390074	49073								6.28974	5.62023	5.62474	5.26254	5.59115	4.69084
3-Hydroxyaminophenol	3.39298e+07	2.56343e+07	3.06453e+07	1.21744e+07	1.2682e+07	5.88117e+06								7.53058	7.40882	7.48636	7.08545	7.10319	6.76946
3-Hydroxycotinine(3HC)	41701.3	24674.7	39497	17061.5	17763.8	19133.9								4.62015	4.39225	4.59656	4.23202	4.24954	4.2818
3-Hydroxycotinine(3HC)	529094	559158	467679	178549	222917	180281								5.72353	5.74753	5.66995	5.25176	5.34814	5.25595
3-Hydroxykynurenine	345060	302430	306349	254616	371326	396910								5.53789	5.48062	5.48622	5.40589	5.56976	5.59869
3-Hydroxy-L-glutamate	184797	184561	168778	182382	187551	132986								5.26669	5.26614	5.22732	5.26098	5.27312	5.12381
3-Hydroxypicolinicacid	1.01645e+06	1.21861e+06	1.19586e+06	582335	596501	326936								6.00709	6.08587	6.07768	5.76517	5.77561	5.51446
3-Hydroxypicolinicacid	196857	323190	271779	288239	277326	297136								5.29415	5.50946	5.43422	5.45975	5.44299	5.47296
3-Hydroxypropenoate	23077.1	11623.1	12023.4	67805.2	9526.25	11768.3								4.36318	4.06532	4.08003	4.83126	3.97892	4.07072
3-Hydroxypropenoate	85484.5	121227	192445	156901	286484	283975								4.93189	5.0836	5.28431	5.19563	5.4571	5.45328
3-Hydroxypropenoate	1.11261e+06	824267	1.47976e+06	874011	947948	33023.5								6.04634	5.91607	6.17019	5.94152	5.97678	4.51882
3-Hydroxypropenoate	578490	1.0442e+06	1.05815e+06	1.1023e+06	993406	1.0526e+06								5.7623	6.01878	6.02455	6.0423	5.99713	6.02226
3-Hydroxypropenoate	6.40951e+06	7.5161e+06	8.10121e+06	1.05158e+07	1.25655e+07	1.00608e+07								6.80682	6.87599	6.90855	7.02184	7.09918	7.00263
3-Hydroxypropenoate	5.96174e+06	1.13366e+07	1.19734e+07	3.93116e+07	5.02232e+07	5.89522e+06								6.77537	7.05448	7.07822	7.59452	7.7009	6.7705
3-Hydroxypropenoate	5.38447e+06	6.44415e+06	9.19503e+06	2.88352e+07	2.06873e+07	8.45974e+07								6.73114	6.80917	6.96355	7.45992	7.3157	7.92736
3-Indolepropionicacid	131107	134441	133982	39312.2	37296.3	15089.7								5.11763	5.12853	5.12704	4.59453	4.57167	4.17868
3-Indolepropionicacid	6118.08	3053.01	7371.34	10150.9	29302.9	6025.94								3.78661	3.48473	3.86755	4.0065	4.46691	3.78002
3-Indolepropionicacid	2.37531e+06	2.52227e+06	2.47681e+06	2.62949e+06	2.80119e+06	2.14482e+06								6.37572	6.40179	6.39389	6.41987	6.44734	6.33139
3-Methoxytyramine	21508.1	16759.5	3628.65	15114.1	16843.4	18851.5								4.3326	4.22426	3.55974	4.17938	4.22643	4.27535
3-Methoxytyramine	10918.2	12187.2	8158.58	15197.9	10803.5	30174.1								4.03815	4.0859	3.91161	4.18178	4.03356	4.47963
3-Methoxytyramine	594732	547973	734889	625882	629703	643841								5.77432	5.73876	5.86622	5.79649	5.79914	5.80878
3-Methylbut-2-enal	150628	138146	148067	106829	115374	57528.9								5.17791	5.14034	5.17046	5.02869	5.06211	4.75989
3-Methylbutanoicacid	64159.7	61126.1	87531.5	77849	87176.1	97678.2								4.80726	4.78623	4.94216	4.89125	4.9404	4.9898
3-Methylbutanoicacid	63967.5	70739.5	111269	73240.3	39338.3	64448.3								4.80596	4.84966	5.04637	4.86475	4.59482	4.80921
3-Methylbutanoicacid	577952	487140	478263	479510	414948	406795								5.76189	5.68765	5.67967	5.6808	5.61799	5.60938
3-Methylbutanoicacid	577952	487140	478263	479510	414948	406795								5.76189	5.68765	5.67967	5.6808	5.61799	5.60938
3-Methylbutanoicacid	63628.1	466245	625319	76437	486079	662190								4.80365	5.66861	5.7961	4.8833	5.68671	5.82098
3-Methylbutanoicacid	608623	515360	625319	544535	486079	662190								5.78435	5.71211	5.7961	5.73603	5.68671	5.82098
3-Methylbutanoicacid	129093	484264	625319	79577.8	486079	594527								5.1109	5.68508	5.7961	4.90079	5.68671	5.77417
3-Methylcatechol;3-Methyl-1_2-benzenediol	50068.3	102354	80793	61606.8	74685.5	56014.8								4.69956	5.01011	4.90737	4.78963	4.87324	4.7483
3-Methylcrotonylglycine	8204.75	4290.45	4717.57	7697.04	5756.12	5811.09								3.91407	3.6325	3.67372	3.88632	3.76013	3.76426
3-Methylcrotonylglycine	5153.66	2454.06	6621.78	18116.7	29428.5	16215.7								3.71212	3.38988	3.82097	4.25808	4.46877	4.20994
3-Methylcrotonylglycine	168112	169184	167947	187622	194690	116532								5.2256	5.22836	5.22517	5.27328	5.28934	5.06644
3-Methylcrotonylglycine	25547.9	46499.9	21470.2	22557.5	118750	131436								4.40735	4.66745	4.33184	4.35329	5.07463	5.11871
3-Methylcrotonylglycine	149909	152457	159257	251029	314602	160380								5.17583	5.18315	5.2021	5.39972	5.49776	5.20515
3-Methylcrotonylglycine	2.22711e+06	1.98854e+06	1.82502e+06	1.6944e+06	1.62069e+06	1.10606e+06								6.34774	6.29854	6.26127	6.22902	6.2097	6.04378
3-Methyldioxyindole	122198	127562	148052	53560.9	59841.4	31061.5								5.08706	5.10572	5.17042	4.72885	4.777	4.49222
3-Methyldioxyindole	28128	20509.6	27242.6	27699.1	27397.6	20020.7								4.44914	4.31196	4.43525	4.44247	4.43771	4.30148
3-Methyldioxyindole	20404.8	25889.2	26946.6	19325.2	30134.6	36910.6								4.30973	4.41312	4.4305	4.28612	4.47907	4.56715
3-Methyloxindole	39018	29849.5	36079.9	27440.5	41591.5	29347.4								4.59126	4.47494	4.55727	4.43839	4.619	4.46757
3-Sulfinoalanine;Cysteinesulfinicacid	1.18407e+06	975467	1.08043e+06	1.04151e+06	1.03596e+06	1.32202e+06								6.07338	5.98921	6.0336	6.01766	6.01534	6.12124
3-Sulfinylpyruvate	13046.9	19837.1	12857.4	9159.14	8302.87	28421								4.11551	4.29748	4.10915	3.96185	3.91923	4.45364
3'-UMP	1.4411e+06	1.02576e+06	1.01683e+06	1.66026e+06	1.47827e+06	2.09579e+06								6.15869	6.01104	6.00725	6.22018	6.16975	6.32135
3'-UMP	1.45937e+06	1.23004e+06	1.50082e+06	1.86347e+06	2.03984e+06	2.5235e+06								6.16416	6.08992	6.17633	6.27032	6.3096	6.402
3'-UMP	6.29621e+06	5.38443e+06	5.05743e+06	9.43552e+06	1.03543e+07	1.45081e+07								6.79908	6.73114	6.70393	6.97477	7.01512	7.16161
3-Ureidoisobutyrate	6347.55	4720.83	5115.16	4886.58	5651.27	5384.07								3.80261	3.67402	3.70886	3.68901	3.75215	3.73111
3-Ureidoisobutyrate	96552.6	64925.4	80367.2	57493.4	71561.4	47546.7								4.98476	4.81241	4.90508	4.75962	4.85468	4.67712
3-Ureidoisobutyrate	510929	476324	490399	515480	467672	447199								5.70836	5.6779	5.69055	5.71221	5.66994	5.6505
3-Ureidoisobutyrate	30920.7	17115.5	30490.5	30802	30164.1	33901								4.49025	4.23339	4.48416	4.48858	4.47949	4.53021
3-Ureidoisobutyrate	120472	68879.6	81937.7	118725	170111	182277								5.08089	4.83809	4.91348	5.07454	5.23073	5.26073
3-Ureidoisobutyrate	658887	341551	498721	1.06135e+06	1.05003e+06	1.41964e+06								5.81881	5.53346	5.69786	6.02586	6.0212	6.15218
4-(2-Aminophenyl)-2_4-dioxobutanoate	188363	155513	173170	259267	253074	296200								5.275	5.19177	5.23847	5.41375	5.40325	5.47158
4-(L-Alanin-3-yl)-2-hydroxy-cis_cis-muconate6-semialdehyde	208828	173598	163898	62361.4	47971.4	26460.2								5.31979	5.23954	5.21457	4.79492	4.68098	4.42259
4-(L-Alanin-3-yl)-2-hydroxy-cis_cis-muconate6-semialdehyde	15338.2	14938.6	14856.6	22975.9	20042.9	40226.8								4.18578	4.17431	4.17192	4.36127	4.30196	4.60452
4a-Carbinolaminetetrahydrobiopterin	1.98135e+06	1.76267e+06	1.57024e+06	2.9227e+06	2.86608e+06	1.98e+06								6.29696	6.24617	6.19597	6.46578	6.45729	6.29666
4-Amino-4-deoxychorismate	61175.2	39281.6	28540.6	70855.9	77634.5	40897.1								4.78658	4.59419	4.45546	4.85038	4.89005	4.61169
4-Amino-4-deoxychorismate	389538	331976	387778	316663	281069	325410								5.59055	5.52111	5.58858	5.5006	5.44881	5.51243
4-Amino-4-deoxychorismate	655746	585126	622184	643749	655945	627618								5.81674	5.76725	5.79392	5.80872	5.81687	5.7977
4-Amino-5-hydroxymethyl-2-methylpyrimidine	101756	8806.14	109612	2510.45	76169.8	95812.9								5.00756	3.94479	5.03986	3.39975	4.88178	4.98142
4-Amino-5-hydroxymethyl-2-methylpyrimidine	83583.1	116990	122742	73058.8	79958.4	41870.9								4.92212	5.06815	5.08899	4.86367	4.90286	4.62191
4-Amino-5-hydroxymethyl-2-methylpyrimidine	726256	727772	677765	606635	195278	316105								5.86109	5.862	5.83108	5.78293	5.29065	5.49983
4-Amino-5-hydroxymethyl-2-methylpyrimidine	1.78117e+06	1.29805e+06	1.55044e+06	1.17326e+06	978017	574873								6.25071	6.11329	6.19046	6.06939	5.99035	5.75957
4-Amino-5-hydroxymethyl-2-methylpyrimidine	1.67384e+06	1.33805e+06	728889	362917	760211	1.4985e+06								6.22371	6.12647	5.86266	5.55981	5.88093	6.17566
4-Amino-5-hydroxymethyl-2-methylpyrimidine	891935	508887	939302	518008	683601	2.82754e+06								5.95033	5.70662	5.97281	5.71434	5.8348	6.45141
4-Amino-5-hydroxymethyl-2-methylpyrimidine	438054	990308	1.19261e+06	1.0138e+06	436331	1.11155e+06								5.64153	5.99577	6.0765	6.00595	5.63982	6.04593
4-Amino-5-hydroxymethyl-2-methylpyrimidine	915129	788759	888594	579822	460355	468457								5.96148	5.89694	5.9487	5.76329	5.66309	5.67067
4-Aminohippuricacid	480288	485159	828584	300779	281081	184009								5.6815	5.68588	5.91834	5.47825	5.44883	5.26484
4-Aminohippuricacid	2.49847e+06	2.43173e+06	2.52748e+06	8.01576e+06	8.55027e+06	4.68087e+06								6.39767	6.38592	6.40269	6.90394	6.93198	6.67033
4-Coumarylalcohol	394662	284446	322921	199740	239280	157392								5.59623	5.454	5.5091	5.30046	5.37891	5.19698
4-Coumarylalcohol	365991	205053	268625	87925.6	83700.7	75068.1								5.56347	5.31187	5.42915	4.94412	4.92273	4.87546
4-Coumarylalcohol	436039	412848	432539	424051	418683	476978								5.63953	5.61579	5.63603	5.62742	5.62189	5.6785
4-Guanidinobutanal	18523.8	17165.1	29250.8	14082.4	20015.1	28725.7								4.26773	4.23465	4.46614	4.14868	4.30136	4.45827
4-Guanidinobutanal	550055	3.45054e+06	4.65333e+06	2.88138e+06	8.56814e+06	3.86851e+06								5.74041	6.53789	6.66776	6.4596	6.93289	6.58754
4-Guanidinobutanal	2.97946e+06	7.69493e+06	3.16357e+06	9.25097e+06	766310	2.61289e+06								6.47414	6.8862	6.50018	6.96619	5.8844	6.41712
4-Guanidinobutanal	7.20601e+06	7.39938e+06	7.0791e+06	8.43362e+06	8.56945e+06	9.10998e+06								6.85769	6.8692	6.84998	6.92601	6.93295	6.95952
4-Guanidinobutanamide	5.49995e+06	5.96903e+06	5.46482e+06	6.70297e+06	6.71474e+06	8.08759e+06								6.74036	6.7759	6.73758	6.82627	6.82703	6.90782
4-Guanidinobutanoate	5.68708e+06	4.92066e+06	7.59815e+06	5.71813e+06	5.8367e+06	4.17678e+06								6.75489	6.69202	6.88071	6.75725	6.76617	6.62084
4-Hydroxy-2-butynal	42771.6	34896.2	47606	32981.6	30379.6	28589.3								4.63116	4.54278	4.67766	4.51827	4.48258	4.4562
4-Hydroxy-2-oxoglutarate	157874	198344	178099	260111	293301	283500								5.19831	5.29742	5.25066	5.41516	5.46731	5.45255
4-hydroxy-4-methyl-2-pentanone	89362.6	58724.6	79468.7	67066.1	63033.1	68057.6								4.95116	4.76882	4.9002	4.8265	4.79957	4.83288
4-hydroxy-4-methyl-2-pentanone	1.03665e+06	975329	1.17778e+06	852130	1.43046e+06	2.01592e+06								6.01563	5.98915	6.07107	5.93051	6.15548	6.30447
4-hydroxy-4-methyl-2-pentanone	209580	207543	266419	153200	192380	163696								5.32135	5.31711	5.42557	5.18526	5.28416	5.21404
4-Hydroxybenzaldehyde	1021.92	1087.32	1011.83	2446.98	3088.14	5386.63								3.00942	3.03636	3.00511	3.38863	3.4897	3.73132
4-Hydroxybenzaldehyde	5069.92	5565.74	7207.11	8550.16	8074.88	10705.6								3.705	3.74552	3.85776	3.93197	3.90714	4.02961
4-Hydroxybenzaldehyde	1199.62	654.288	2174.54	4299.54	2612.74	4165.43								3.07904	2.81577	3.33737	3.63342	3.4171	3.61966
4-Hydroxybenzaldehyde	1428.87	1685.36	1986.24	1997.37	1983.01	1455.97								3.15499	3.22669	3.29803	3.30046	3.29733	3.16315
4-Hydroxybenzaldehyde	80528.7	71531.1	67655.8	82541.3	71282.8	114819								4.90595	4.8545	4.83031	4.91667	4.85298	5.06001
4-Hydroxybenzaldehyde	1371.32	1925.02	1901.17	2420.29	2548.44	4797.26								3.13714	3.28444	3.27902	3.38387	3.40627	3.68099
4-Hydroxybenzaldehyde	73863.8	65085.3	89946.3	70499.4	97719	110838								4.86843	4.81348	4.95398	4.84819	4.98998	5.04469
4-Hydroxybenzaldehyde	59704.8	123108	78200.1	61248.2	72998.3	97281								4.77601	5.09029	4.89321	4.78709	4.86331	4.98803
4-Hydroxybenzaldehyde	2237.84	7573.66	25041.2	8926.36	5895.91	11496.6								3.34983	3.87931	4.39865	3.95067	3.77055	4.06057
4-Hydroxybenzaldehyde	2502.86	2563.49	2419.32	2691.88	3696.4	5596.79								3.39844	3.40883	3.38369	3.43006	3.56778	3.74794
4-Hydroxybenzaldehyde	136604	123655	117254	116997	195230	241067								5.13546	5.09221	5.06913	5.06818	5.29055	5.38214
4-Hydroxybenzaldehyde	37485.1	32547.5	38628.8	39076.7	42359.3	50548.8								4.57386	4.51252	4.58691	4.59192	4.62695	4.70371
4-Hydroxybenzaldehyde	3.04094e+06	3.62773e+06	3.93018e+06	4.14874e+06	4.22585e+06	3.3458e+06								6.48301	6.55964	6.59441	6.61792	6.62591	6.5245
4-Hydroxybenzaldehyde	7.62602e+06	8.20876e+06	8.92212e+06	1.70174e+06	1.94694e+06	2.32821e+06								6.8823	6.91428	6.95047	6.23089	6.28935	6.36702
4-Hydroxybenzaldehyde	1.19265e+07	1.13848e+07	1.15264e+07	1.32902e+07	1.33299e+07	1.84632e+07								7.07651	7.05632	7.06169	7.12353	7.12483	7.26631
4-Hydroxycinnamoylmethane	118496	108167	113230	60588.5	88583.4	55280.7								5.07371	5.0341	5.05396	4.78239	4.94735	4.74257
4-Hydroxycinnamoylmethane	246676	167841	190658	101268	254583	79629.8								5.39213	5.2249	5.28026	5.00547	5.40583	4.90108
4-Hydroxycinnamoylmethane	903885	795695	882650	721171	593848	594147								5.95611	5.90075	5.94579	5.85804	5.77368	5.77389
4-Hydroxycinnamoylmethane	1.67311e+06	840831	1.20222e+06	335355	412096	160265								6.22352	5.92471	6.07998	5.5255	5.615	5.20484
4-Hydroxymethylphenylhydrazine	12567.5	12471.8	12999.7	26818.8	20754.1	39260.1								4.09925	4.09593	4.11393	4.42844	4.3171	4.59395
4-Hydroxymethylphenylhydrazine	613435	444658	304460	613022	586118	315953								5.78777	5.64803	5.48353	5.78748	5.76799	5.49962
4-Hydroxyphenylacetylglycine	439877	344707	517944	181561	233987	145466								5.64333	5.53745	5.71428	5.25902	5.36919	5.16276
4-Hydroxyphenylacetylglycine	78105.6	66200.4	80963.4	23738.9	27577	6197.64								4.89268	4.82086	4.90829	4.37546	4.44055	3.79223
4-Hydroxyphenylacetylglycine	6.46034e+06	4.85183e+06	5.96479e+06	1.63973e+06	1.89709e+06	829527								6.81026	6.68591	6.7756	6.21477	6.27809	5.91883
4-Hydroxyphenylacetylglycine	411217	189694	305941	257548	123025	134882								5.61407	5.27805	5.48564	5.41086	5.08999	5.12995
4-Hydroxyphenylacetylglycine	1.95168e+07	297297	1.98941e+07	7.15278e+06	8.2592e+06	3.06826e+06								7.29041	5.47319	7.29872	6.85447	6.91694	6.48689
4-Hydroxyphenylacetylglycine	1.95168e+07	1.73393e+07	1.98941e+07	233432	149106	40567.3								7.29041	7.23903	7.29872	5.36816	5.17349	4.60818
4-Imidazolone-5-acetate	232951	12176.7	37010.7	40691.9	59833.1	84450.4								5.36727	4.08553	4.56833	4.60951	4.77694	4.9266
4-Imidazolone-5-acetate	300280	210947	299963	227272	162285	347706								5.47753	5.32417	5.47707	5.35655	5.21028	5.54121
4-Imidazolone-5-acetate	357474	37772.4	107397	229454	137931	71110.3								5.55324	4.57717	5.03099	5.36069	5.13966	4.85193
4-Imidazolone-5-propanoate	54599	14768.6	57142.5	34207.5	29501.3	31764.3								4.73718	4.16934	4.75696	4.53412	4.46984	4.50194
4-Imidazolone-5-propanoate	281922	512538	291645	601738	329612	84639.9								5.45013	5.70973	5.46485	5.77941	5.518	4.92758
4-Imidazolone-5-propanoate	67397.8	56848.9	89447.2	90892	87813.3	213122								4.82865	4.75472	4.95157	4.95853	4.94356	5.32863
4-Imidazolone-5-propanoate	1.06117e+06	1.00689e+06	1.00476e+06	1.20832e+06	1.17978e+06	993701								6.02578	6.00298	6.00206	6.08218	6.0718	5.99726
4-Methylene-L-glutamate	21089.7	17374.5	18518.2	18624.6	19380.2	14902.9								4.32407	4.23991	4.2676	4.27009	4.28736	4.17327
4-Methylene-L-glutamate	12285.2	15332.1	5882.21	39863.9	15304.7	14710.6								4.08938	4.1856	3.76954	4.60058	4.18483	4.16763
4-Methylene-L-glutamate	416635	321735	422538	355036	439868	211472								5.61976	5.5075	5.62587	5.55027	5.64332	5.32525
4-Methylene-L-glutamate	70294.4	58863.4	55900.5	49151.1	50996.8	120247								4.84692	4.76985	4.74742	4.69153	4.70754	5.08007
4-Methylene-L-glutamate	359585	346704	353443	493007	376228	429035								5.5558	5.53996	5.54832	5.69285	5.57545	5.63249
4-Methylene-L-glutamate	260028	265000	224006	345642	258474	536818								5.41502	5.42325	5.35026	5.53863	5.41242	5.72983
4-Methylene-L-glutamine	33673	36179.7	56456.7	33559.6	103037	117633								4.52728	4.55847	4.75172	4.52582	5.01299	5.07053
4-Methylene-L-glutamine	48558.9	40242.5	49891.7	46120.6	46115.3	96163.8								4.68627	4.60468	4.69803	4.6639	4.66385	4.98301
4-Methylene-L-glutamine	293338	310225	409327	421212	486298	408163								5.46737	5.49168	5.61207	5.6245	5.6869	5.61083
4-Methylene-L-glutamine	3.37521e+06	3.18757e+06	3.69803e+06	3.18384e+06	3.53956e+06	5.61607e+06								6.5283	6.50346	6.56797	6.50295	6.54895	6.74943
4-Methylene-L-glutamine	1.40149e+06	1.38088e+06	1.32099e+06	734585	825510	2.33993e+06								6.14659	6.14016	6.1209	5.86604	5.91672	6.3692
4-Nitroacetophenone	45252.1	39388.5	52020.4	35591.8	44289.7	40350.9								4.65564	4.59537	4.71617	4.55135	4.6463	4.60585
4-Nitroaniline	19763.2	25697.3	6987.33	25940.7	10646.1	17206.5								4.29586	4.40989	3.84431	4.41398	4.02719	4.23569
4-Nitroaniline	207600	22740.4	59407.2	227772	58633.7	17752.4								5.31723	4.3568	4.77384	5.3575	4.76815	4.24926
4-Nitroaniline	116804	114622	129792	144170	151160	160173								5.06746	5.05927	5.11325	5.15888	5.17944	5.20459
4-Nitroaniline	27466.9	43181.3	90684.3	20165.2	23061.7	42921.6								4.43881	4.6353	4.95753	4.3046	4.36289	4.63268
4-Nitroaniline	341953	12791.5	11920	253570	165898	69962.3								5.53397	4.10692	4.07628	5.4041	5.21984	4.84486
4-Nitroaniline	168774	71849.1	162762	180347	57127.1	85861.6								5.22731	4.85642	5.21155	5.25611	4.75684	4.9338
4-Nitroaniline	3195.69	4151.51	10313	3811.14	4896.52	3952.53								3.50456	3.61821	4.01339	3.58105	3.68989	3.59687
4-Nitroaniline	73857.3	147199	221072	25325.1	67565.8	81067.8								4.86839	5.16791	5.34453	4.40355	4.82973	4.90885
4-Nitroaniline	994997	966369	914108	1.09995e+06	1.13274e+06	1.22325e+06								5.99782	5.98514	5.961	6.04137	6.05413	6.08751
4-Nitroaniline	22695.4	24333.1	38621.8	44392.5	55884.3	65517.3								4.35594	4.3862	4.58683	4.64731	4.74729	4.81636
4-Nitroaniline	994997	966369	914108	1.09995e+06	1.13274e+06	1.22325e+06								5.99782	5.98514	5.961	6.04137	6.05413	6.08751
4-Nitroaniline	54610.1	49652.8	390962	20087.1	20042.1	19197.9								4.73727	4.69594	5.59213	4.30292	4.30194	4.28325
4-Nitroaniline	74829.2	44711.2	553760	90118.7	111296	106669								4.87407	4.65042	5.74332	4.95481	5.04648	5.02804
4-NitroquinolineN-oxide	331307	418826	373602	264047	255459	287917								5.52023	5.62203	5.57241	5.42168	5.40732	5.45927
4-Oxocyclohexanecarboxylate	65407.8	56766.1	87808.7	58247.8	56628.9	59366.3								4.81563	4.75409	4.94354	4.76528	4.75304	4.77354
4-Oxocyclohexanecarboxylate	268906	240936	280283	225148	223531	89946								5.4296	5.3819	5.4476	5.35247	5.34934	4.95398
4-Oxocyclohexanecarboxylate	287981	288531	250682	144878	161612	98295.3								5.45936	5.46019	5.39912	5.161	5.20847	4.99253
4-Oxocyclohexanecarboxylate	260931	279988	288521	108176	119797	17129.3								5.41653	5.44714	5.46018	5.03413	5.07845	4.23374
4-Oxocyclohexanecarboxylate	810471	851023	835082	463393	382402	117397								5.90874	5.92994	5.92173	5.66595	5.58252	5.06966
4-Oxocyclohexanecarboxylate	32104.4	63939.2	45235.3	37538.9	43745.6	34691.1								4.50657	4.80577	4.65548	4.57448	4.64093	4.54022
4-Oxocyclohexanecarboxylate	2.24765e+06	982402	2.13768e+06	1.41245e+06	444164	242685								6.35173	5.99229	6.32994	6.14997	5.64754	5.38504
4-Quinolinecarboxylicacid	14061.6	12765.6	12544.6	16461.7	21676	13471.8								4.14803	4.10604	4.09846	4.21647	4.33598	4.12942
4-Quinolinecarboxylicacid	108340	97959.9	80653	115044	116817	64641.8								5.03479	4.99105	4.90662	5.06086	5.06751	4.81051
4-Quinolinecarboxylicacid	382697	405536	320390	363309	356062	228943								5.58286	5.60803	5.50568	5.56028	5.55153	5.35973
5-(2'-Carboxyethyl)-4_6-dihydroxypicolinate	69954.9	61465.6	64987.6	72109.1	67326.1	73881.2								4.84482	4.78863	4.81283	4.85799	4.82818	4.86853
5-(2-Hydroxyethyl)-4-methylthiazole	23576.5	19267.3	36195.8	27077.7	28829.4	32284								4.37248	4.28482	4.55866	4.43261	4.45984	4.50899
5_6-Dihydroxyindole-2-carboxylate	21713.8	38816	30803.5	49160.9	47312.4	42478								4.33674	4.58901	4.4886	4.69162	4.67497	4.62816
5-Amino-4-imidazolecarboxyamide	665250	584201	801550	1.9168e+06	1.75102e+06	4.08785e+06								5.82298	5.76656	5.90393	6.28258	6.24329	6.61149
5-Amino-4-imidazolecarboxylate	93846.6	76930.5	18173.5	44939.5	24983.4	31852.7								4.97242	4.8861	4.25944	4.65263	4.39765	4.50315
5-Amino-4-imidazolecarboxylate	116355	104775	98294.9	95393.4	114311	137465								5.06579	5.02026	4.99253	4.97952	5.05809	5.13819
5-Amino-4-imidazolecarboxylate	71231.3	59652.3	68078.9	135034	26171.4	89892.2								4.85267	4.77563	4.83301	5.13044	4.41783	4.95372
5-Amino-4-imidazolecarboxylate	976703	1.07836e+06	1.0415e+06	952304	1.14687e+06	1.04931e+06								5.98976	6.03276	6.01766	5.97878	6.05952	6.0209
5-Aminoimidazole	21953.1	245034	281691	351180	271112	380223								4.3415	5.38923	5.44977	5.54553	5.43315	5.58004
5-Aminoimidazole	169886	115295	874816	51526.5	969227	187475								5.23016	5.06181	5.94192	4.71203	5.98643	5.27294
5-Aminopentanamide	300849	254942	275041	396537	432152	352924								5.47835	5.40644	5.4394	5.59828	5.63564	5.54768
5D-5-O-Methyl-2_3_5/4_6-pentahydroxycyclohexanone	18749.5	20102.4	20331.5	25383	23798.1	25117								4.27299	4.30325	4.30817	4.40454	4.37654	4.39997
5D-5-O-Methyl-2_3_5/4_6-pentahydroxycyclohexanone	149163	226122	226291	66262.2	83851.8	79516.5								5.17366	5.35434	5.35467	4.82127	4.92351	4.90046
5-Guanidino-2-oxopentanoate	327872	313785	411291	504436	480918	470700								5.5157	5.49663	5.61415	5.70281	5.68207	5.67274
5-Guanidino-2-oxopentanoate	1.15185e+07	1.11046e+07	1.4301e+07	1.53708e+07	1.54736e+07	1.29983e+07								7.06139	7.0455	7.15537	7.1867	7.18959	7.11389
5-hydroxy-2_4-dioxopentanoate	11853.3	11486	5950.79	22172.3	483191	14224.8								4.07384	4.06017	3.77457	4.34581	5.68412	4.15305
5-hydroxy-2_4-dioxopentanoate	682176	877996	781375	404953	483191	259101								5.8339	5.94349	5.89286	5.6074	5.68412	5.41347
5-hydroxy-2_4-dioxopentanoate	1.99829e+06	2.61267e+06	1.46811e+06	4.16591e+06	4.07611e+06	3.64355e+06								6.30066	6.41708	6.16676	6.61971	6.61025	6.56152
5-Hydroxy-6-methoxyindoleglucuronide	19660.7	18494.3	20135.2	10757.1	14580.9	7712.2								4.2936	4.26704	4.30396	4.0317	4.16378	3.88718
5-Hydroxy-6-methoxyindoleglucuronide	24179.3	88357.8	66405.2	24428.3	23489.9	84388								4.38344	4.94624	4.8222	4.38789	4.37088	4.92628
5-Hydroxyconiferaldehyde	688813	962355	902930	531174	630116	640899								5.8381	5.98334	5.95565	5.72524	5.79942	5.80679
5-Hydroxy-DL-tryptophan	45716.1	24531.8	25294	76503.8	61538.4	75603.3								4.66007	4.38973	4.40302	4.88368	4.78915	4.87854
5-Hydroxy-DL-tryptophan	27199.8	47782	26116.1	32193.3	33421.9	31947.5								4.43457	4.67926	4.41691	4.50777	4.52403	4.50444
5-Hydroxyferulate	322812	137415	217365	133279	144228	99803.1								5.50895	5.13803	5.33719	5.12476	5.15905	4.99914
5-Hydroxyferulate	2.96211e+06	1.244e+06	1.9532e+06	1.22192e+06	1.31654e+06	539377								6.4716	6.09482	6.29075	6.08704	6.11943	5.73189
5-Hydroxyindoleacetylglycine	19745.9	14698.2	17234.9	13764.4	16830.3	19254.2								4.29548	4.16726	4.23641	4.13876	4.22609	4.28452
5-Hydroxykynurenamine	10596.3	9172.12	9485.75	11311.1	24670.8	11971								4.02515	3.96247	3.97707	4.0535	4.39218	4.07813
5-Hydroxykynurenamine	3954.94	3921.49	3304.81	15756.9	6825.58	5528.89								3.59714	3.59345	3.51915	4.19747	3.83414	3.74264
5-Hydroxykynurenamine	22002.1	12867.8	15471.9	13085.7	32766	28008.3								4.34246	4.10951	4.18954	4.1168	4.51542	4.44729
5-Hydroxykynurenamine	34279.2	80807.5	48096.7	54218.7	158206	95984.2								4.53503	4.90745	4.68212	4.73415	5.19922	4.9822
5-Hydroxykynurenamine	146839	126414	34399	44781	32489.9	165015								5.16684	5.10179	4.53655	4.65109	4.51175	5.21752
5-Hydroxykynurenamine	535389	466920	439383	751573	898430	584286								5.72867	5.66924	5.64284	5.87597	5.95348	5.76663
5-Methoxyindoleacetate	99360.1	134501	127943	84841	92016	61230.8								4.99721	5.12872	5.10702	4.92861	4.96386	4.78697
5-Methoxyindoleacetate	10805.3	39042.6	22204.2	25614.2	24877.9	45710.4								4.03364	4.59154	4.34644	4.40848	4.39581	4.66002
5-Methoxyindoleacetate	427185	668364	563277	314755	362354	197189								5.63062	5.82501	5.75072	5.49797	5.55913	5.29488
5-Methoxyindoleacetate	580226	356099	425549	487816	556991	576120								5.7636	5.55157	5.62895	5.68826	5.74585	5.76051
5-Methoxyindoleacetate	3.82659e+06	2.2839e+06	2.61036e+06	3.58789e+06	3.43651e+06	4.02075e+06								6.58281	6.35868	6.4167	6.55484	6.53612	6.60431
5-Methoxy-N_N-dimethyltryptamine	174409	118806	150026	252277	213010	171783								5.24157	5.07484	5.17617	5.40188	5.3284	5.23498
5-Methoxy-N_N-dimethyltryptamine	94393.2	75386.2	76311.2	67773.1	111930	12507.2								4.97494	4.87729	4.88259	4.83106	5.04895	4.09716
5-Methoxy-N_N-dimethyltryptamine	126088	220768	137528	188838	259812	123490								5.10067	5.34394	5.13839	5.27609	5.41466	5.09163
5-Methylcytosine	159.746	14914.9	29942.9	13543.7	10187.1	520.197								2.20343	4.17362	4.47629	4.13174	4.00805	2.71617
5-Methylcytosine	2500.65	12372.4	2785.12	18225.5	27293	27136.5								3.39805	4.09245	3.44484	4.26068	4.43605	4.43355
5-Methylcytosine	168933	206989	164221	141614	200353	258255								5.22771	5.31595	5.21543	5.15111	5.30179	5.41205
5-Methylcytosine	25324.2	2796.53	39195.7	6359.49	74478.7	72152								4.40354	3.44662	4.59324	3.80342	4.87203	4.85825
5-Methylcytosine	60952.1	1.26407e+06	1.32396e+06	1.82799e+06	1.09269e+06	47190.8								4.78499	6.10177	6.12187	6.26197	6.0385	4.67386
5-Methylcytosine	1.56119e+06	1.63602e+06	1.77397e+06	3.31778e+06	2.74406e+06	2.76727e+06								6.19346	6.21379	6.24895	6.52085	6.43839	6.44205
5-Methylcytosine	6.36637e+06	1.96913e+07	2.04497e+07	2.13113e+07	1.72054e+07	2.59892e+07								6.80389	7.29427	7.31069	7.32861	7.23566	7.41479
5-Methylcytosine	8.73839e+06	7.13717e+06	3.24645e+07	7.75702e+06	2.37925e+07	4.26618e+07								6.94143	6.85353	7.51141	6.88969	7.37644	7.63004
5-Methyldeoxycytidine	20817.9	22320	22574.5	28838.5	27671.6	27887.8								4.31844	4.34869	4.35362	4.45997	4.44203	4.44541
5-Methyldeoxycytidine	23365	32108.5	32184.3	22452.1	20741	30164.6								4.36857	4.50662	4.50764	4.35126	4.31683	4.4795
5-Valerolactone	230993	195869	219435	347006	223427	92581.7								5.3636	5.29197	5.34131	5.54034	5.34914	4.96653
6-(alpha-D-Glucosaminyl)-1D-myo-inositol	1.11209e+06	634090	242824	276946	403729	204682								6.04614	5.80215	5.38529	5.44239	5.60609	5.31108
6-Acetamido-3-aminohexanoate	19755.8	27749.8	27959.9	116997	144403	73600								4.29569	4.44326	4.44654	5.06817	5.15958	4.86688
6-Acetamido-3-aminohexanoate	77794.4	59112.2	54165.1	18320.2	108442	119499								4.89095	4.77168	4.73372	4.26293	5.0352	5.07737
6-Acetamido-3-aminohexanoate	24664.6	127463	124318	57339.8	275978	311838								4.39207	5.10538	5.09453	4.75846	5.44088	5.49393
6-Acetamido-3-aminohexanoate	7240.15	19464	85224.2	46960.5	119637	112576								3.85975	4.28923	4.93056	4.67173	5.07787	5.05145
6-Acetamido-3-aminohexanoate	16813.2	6129.27	19398.6	39803.2	48742.3	139828								4.22565	3.78741	4.28777	4.59992	4.68791	5.14559
6-Acetamido-3-aminohexanoate	18713.2	4586.76	23254.8	31075.4	79834.7	91619.9								4.27215	3.66151	4.36651	4.49242	4.90219	4.96199
6-Acetamido-3-aminohexanoate	96944.9	11619.6	112169	296605	335378	392815								4.98652	4.06519	5.04987	5.47218	5.52554	5.59419
6-Acetamido-3-aminohexanoate	118358	228352	203337	233106	401944	467206								5.0732	5.3586	5.30822	5.36755	5.60417	5.66951
6-Acetamido-3-aminohexanoate	69168.1	80626.3	75456.5	128566	213078	331043								4.83991	4.90648	4.8777	5.10913	5.32854	5.51988
6-Acetamido-3-aminohexanoate	24630.6	15331	38661.3	62706.4	122680	99709								4.39147	4.18557	4.58728	4.79731	5.08877	4.99873
6-Acetamido-3-aminohexanoate	12220.7	47441.7	54986.9	697956	27559.6	153502								4.0871	4.67616	4.74026	5.84383	4.44027	5.18611
6-Acetamido-3-aminohexanoate	151201	28258.2	15903.6	195902	242914	216697								5.17955	4.45114	4.2015	5.29204	5.38545	5.33585
6-Acetamido-3-aminohexanoate	33023.2	59217.6	38729.9	295218	174958	266437								4.51882	4.77245	4.58805	5.47014	5.24293	5.42559
6-Acetamido-3-aminohexanoate	118680	98192.6	19591.7	7128.86	191439	219104								5.07438	4.99208	4.29207	3.85302	5.28203	5.34065
6-Acetamido-3-aminohexanoate	116451	22372.3	115629	217550	162000	241293								5.06614	4.34971	5.06307	5.33756	5.20952	5.38255
6-Acetamido-3-aminohexanoate	247075	8885.85	170319	15144.2	13776.4	36015.6								5.39283	3.9487	5.23126	4.18025	4.13914	4.55649
6-Acetamido-3-aminohexanoate	149498	47089.1	89119.8	228983	198925	12960.2								5.17463	4.67292	4.94997	5.3598	5.29869	4.11261
6-Acetamido-3-aminohexanoate	858446	409091	749784	810744	1.02036e+06	1.59866e+06								5.93371	5.61182	5.87494	5.90888	6.00875	6.20376
6-Acetamido-3-aminohexanoate	1.42365e+06	972927	1.16913e+06	1.03779e+06	870297	977000								6.1534	5.98808	6.06786	6.01611	5.93967	5.98989
6-Acetamido-3-aminohexanoate	202216	172263	207443	330859	470105	742276								5.30582	5.23619	5.3169	5.51964	5.6722	5.87057
6-Acetamido-3-aminohexanoate	38566.6	13456.7	17196.7	96496	54957.3	112322								4.58621	4.12894	4.23545	4.98451	4.74003	5.05046
6-Acetamido-3-aminohexanoate	596492	465160	420574	849726	399185	335340								5.7756	5.6676	5.62384	5.92928	5.60117	5.52548
6-Acetamido-3-aminohexanoate	90619.2	92633.7	85769.1	255421	152445	474327								4.95722	4.96677	4.93333	5.40726	5.18311	5.67608
6-Acetamido-3-aminohexanoate	500782	1.20445e+06	888644	1.10016e+06	633900	902288								5.69965	6.08079	5.94873	6.04145	5.80202	5.95535
6-Acetamido-3-aminohexanoate	135437	72505.2	169626	259807	379109	180522								5.13174	4.86037	5.22949	5.41465	5.57876	5.25653
6-Acetamido-3-aminohexanoate	2.54901e+06	1.5836e+06	1.80732e+06	2.33975e+06	2.48664e+06	3.51745e+06								6.40637	6.19965	6.25704	6.36917	6.39561	6.54623
6-Acetamido-3-aminohexanoate	1.53043e+06	1.21721e+06	1.42171e+06	6.3273e+06	2.79489e+06	3.59004e+06								6.18481	6.08537	6.15281	6.80122	6.44636	6.5551
6-Acetamido-3-aminohexanoate	1.04307e+06	667573	746859	1.74669e+07	6.74871e+06	2.25602e+07								6.01831	5.8245	5.87324	7.24222	6.82922	7.35334
6-Acetamido-3-aminohexanoate	3.4026e+06	1.92754e+06	1.99455e+06	2.08916e+06	2.99335e+06	2.82126e+06								6.53181	6.285	6.29984	6.31997	6.47616	6.45044
6-Acetamido-3-aminohexanoate	607496	960353	715965	691419	7.34674e+06	2.43579e+07								5.78354	5.98243	5.85489	5.83974	6.86609	7.38664
6-Acetamido-3-aminohexanoate	1.64135e+06	6.15107e+06	4.90936e+06	1.33937e+06	1.78644e+06	1.85988e+07								6.2152	6.78895	6.69103	6.1269	6.25199	7.26948
6-Acetamido-3-aminohexanoate	9.07739e+06	9.38352e+06	7.91788e+06	1.32668e+07	1.42435e+07	1.45424e+07								6.95796	6.97237	6.89861	7.12277	7.15362	7.16263
6-Acetamido-3-aminohexanoate	1.94696e+06	1.45058e+06	1.36433e+06	1.63559e+06	1.52958e+06	1.28132e+07								6.28936	6.16154	6.13492	6.21367	6.18457	7.10766
6-Acetamido-3-aminohexanoate	3.15954e+07	2.46498e+07	2.52228e+07	2.79901e+07	3.23172e+07	2.80028e+07								7.49962	7.39181	7.40179	7.447	7.50943	7.4472
6-Acetamido-3-aminohexanoate	1.91748e+07	1.38195e+07	1.32818e+07	2.38511e+07	2.63226e+07	1.75691e+06								7.28273	7.14049	7.12326	7.37751	7.42033	6.24475
6-Acetamido-3-aminohexanoate	282931	1.04131e+06	630665	973756	1.06642e+06	870144								5.45168	6.01758	5.7998	5.98845	6.02793	5.93959
6-Acetamido-3-aminohexanoate	1.89587e+07	2.98149e+06	1.29992e+06	2.62562e+07	2.64178e+07	3.22056e+07								7.27781	6.47443	6.11392	7.41923	7.4219	7.50793
6-Acetamido-3-aminohexanoate	3.38349e+07	191188	29178.9	1.9699e+06	4.80414e+07	1.82203e+06								7.52937	5.28146	4.46507	6.29444	7.68162	6.26055
6-Acetamido-3-aminohexanoate	3.56113e+07	2.57882e+07	2.43118e+07	5.11492e+07	5.06905e+07	6.38448e+07								7.55159	7.41142	7.38582	7.70884	7.70493	7.80513
6-Acetamido-3-aminohexanoate	4.10437e+07	121982	299418	5.41552e+07	5.53078e+07	3.79211e+07								7.61325	5.0863	5.47628	7.73364	7.74279	7.57888
6-Acetamido-3-aminohexanoate	4.10437e+07	3.64891e+07	4.03013e+07	5.41552e+07	5.53078e+07	3.79211e+07								7.61325	7.56216	7.60532	7.73364	7.74279	7.57888
6-Hydroxymelatonin	115167	136644	133467	145791	111995	291148								5.06133	5.13559	5.12538	5.16373	5.0492	5.46411
6-Hydroxymelatonin	1.98073e+07	1.90159e+07	1.86108e+07	1.28771e+07	1.45022e+07	2.00292e+07								7.29683	7.27912	7.26977	7.10982	7.16143	7.30166
6-Hydroxypseudooxynicotine	28106	21780.7	45623.5	26745.2	95766.5	55777.8								4.4488	4.33807	4.65919	4.42725	4.98121	4.74646
6-Hydroxypseudooxynicotine	41114.8	22877.8	17454.3	242421	31847.2	37444.2								4.614	4.35941	4.2419	5.38457	4.50307	4.57339
6-Hydroxypseudooxynicotine	15246	14760.6	25144.8	17551.4	45655.5	33391.2								4.18316	4.1691	4.40045	4.24431	4.65949	4.52363
6-Hydroxypseudooxynicotine	145880	181516	123084	66864.1	115545	80477								5.164	5.25892	5.0902	4.82519	5.06275	4.90567
6-Hydroxypseudooxynicotine	327677	312156	336358	74656.6	111546	29350.9								5.51545	5.49437	5.5268	4.87307	5.04745	4.46762
6-Hydroxypseudooxynicotine	37504.5	51830.5	52425.3	52169.1	57700.3	129336								4.57408	4.71459	4.71954	4.71741	4.76118	5.11172
6-Hydroxypseudooxynicotine	122271	96914.3	118050	91782.6	318002	93156.8								5.08732	4.98639	5.07207	4.96276	5.50243	4.96921
6-Hydroxypseudooxynicotine	386671	195978	303195	368111	318002	390263								5.58734	5.29221	5.48172	5.56598	5.50243	5.59136
6-Methylnicotinamide	25945.8	15195.6	7444.15	25225.4	21584.4	16838.1								4.41407	4.18172	3.87182	4.40184	4.33414	4.22629
6-Methylnicotinamide	107540	113937	96739.4	188354	146211	189837								5.03157	5.05666	4.9856	5.27497	5.16498	5.27838
6-Methylnicotinamide	14322.2	48567.7	11817.1	10234.4	40588.3	45270.3								4.15601	4.68635	4.07251	4.01006	4.6084	4.65581
6-Methylnicotinamide	295681	341822	353670	231623	308852	255996								5.47082	5.5338	5.5486	5.36478	5.48975	5.40823
6-Methylnicotinamide	115447	96357.3	141120	68971.2	61853.5	62820.3								5.06238	4.98388	5.14959	4.83867	4.79136	4.7981
6-Pyruvoyltetrahydropterin	139506	166817	157600	268858	217807	370910								5.14459	5.22224	5.19756	5.42952	5.33807	5.56927
7_8-Diaminononanoate	11604.5	17906.1	20458.8	22196.8	24659	23508.4								4.06462	4.253	4.31088	4.34629	4.39198	4.37122
7_8-Diaminononanoate	1.82003e+07	2.07513e+07	2.11195e+07	3.06854e+07	2.7029e+07	2.96362e+07								7.26008	7.31705	7.32468	7.48693	7.43183	7.47182
7-Aminocephalosporanicacid	173051	122624	123250	121515	112707	41191.2								5.23817	5.08857	5.09079	5.08463	5.05195	4.6148
7-Cyano-7-deazaguanine	137076	80969.6	80368.2	179703	90299.6	73266.7								5.13696	4.90832	4.90508	5.25455	4.95569	4.86491
7-Cyano-7-deazaguanine	125831	166530	175709	276052	210011	241050								5.09979	5.22149	5.24479	5.44099	5.32224	5.38211
7-mercaptoheptanoylthreonine	11104.4	6704.9	14287.3	12633	8895.87	13698.4								4.0455	3.82639	4.15495	4.10151	3.94919	4.13667
7-methylthioheptanaldoxime	915595	681652	692558	742943	805579	753750								5.9617	5.83356	5.84046	5.87096	5.90611	5.87723
8-Amino-7-oxononanoate	154769	166429	185030	62665.4	55127.2	27640.7								5.18968	5.22123	5.26724	4.79703	4.74137	4.44155
8-Amino-7-oxononanoate	126545	113370	137479	94170.2	129908	111151								5.10224	5.0545	5.13824	4.97391	5.11363	5.04591
8-Amino-7-oxononanoate	483987	478926	586103	318546	355775	277079								5.68483	5.68027	5.76797	5.50317	5.55118	5.4426
8-Amino-7-oxononanoate	738204	682663	749076	1.16389e+06	1.23269e+06	1.80343e+06								5.86818	5.83421	5.87453	6.06591	6.09085	6.2561
8-Amino-7-oxononanoate	1.17685e+06	1.48716e+06	1.48975e+06	2.47519e+06	2.61772e+06	2.22449e+06								6.07072	6.17236	6.17311	6.39361	6.41792	6.34723
9-cis-Retinoicacid	253969	444290	507889	759808	535594	648306								5.40478	5.64767	5.70577	5.8807	5.72884	5.81178
9-methylthiononanaldoxime	1.11659e+06	659042	734656	994552	2.12796e+06	666688								6.04789	5.81891	5.86608	5.99763	6.32796	5.82392
Abieticacid	7765.3	62188	30174.5	684238	47329.4	99166.3								3.89016	4.79371	4.47964	5.83521	4.67513	4.99636
Acetonecyanohydrin	2082.88	2334.23	2784.34	3404.72	5648.35	4747.16								3.31866	3.36814	3.44472	3.53208	3.75192	3.67643
Acetonecyanohydrin	3986.12	5356.97	7757.5	6057.34	10150.3	8294.41								3.60055	3.72892	3.88972	3.78228	4.00648	3.91879
Acetonecyanohydrin	16836	18250.2	17397.4	23462	29796.9	31613								4.22624	4.26127	4.24049	4.37037	4.47417	4.49987
Acetonecyanohydrin	27260.2	25876.9	26938.3	27766.4	58020.4	56278.4								4.43553	4.41291	4.43037	4.44352	4.76358	4.75034
Acetonecyanohydrin	189564	132344	143551	210050	209291	204016								5.27776	5.1217	5.15701	5.32232	5.32075	5.30966
Acetonecyanohydrin	699125	783764	767047	1.00847e+06	1.11979e+06	1.09457e+06								5.84455	5.89419	5.88482	6.00366	6.04914	6.03925
Acetyl-L-carnitine	146512	239670	350624	267046	261967	179868								5.16587	5.37961	5.54484	5.42659	5.41825	5.25495
Acetyl-L-carnitine	114440	156126	136306	75026.7	110608	48468.5								5.05858	5.19348	5.13452	4.87522	5.04379	4.68546
Acetyl-L-carnitine	3.24141e+06	2.72021e+06	1.42044e+06	1.4902e+06	2.35999e+06	2.48288e+06								6.51073	6.4346	6.15242	6.17324	6.37291	6.39496
Acetyl-L-carnitine	1.20583e+06	835202	908622	512381	502822	144564								6.08129	5.92179	5.95838	5.70959	5.70141	5.16006
Acetyl-L-carnitine	6.00153e+06	7.5979e+06	7.80966e+06	3.00934e+06	4.07263e+06	3.07865e+06								6.77826	6.88069	6.89263	6.47847	6.60987	6.48836
Acetyl-L-carnitine	27829.3	21682.1	20773.4	62044.3	28307.1	31009.8								4.4445	4.3361	4.31751	4.7927	4.45189	4.4915
Acetyl-N-formyl-5-methoxykynurenamine	351521	289164	339894	148801	162407	83126.3								5.54595	5.46114	5.53134	5.17261	5.21061	4.91974
Acetyl-N-formyl-5-methoxykynurenamine	67047.4	51207.7	65951.3	69864.6	69107.1	48232.6								4.82638	4.70934	4.81922	4.84426	4.83952	4.68334
Adenine	66063.5	51555.6	54927.5	59151.3	104765	108877								4.81996	4.71228	4.73979	4.77196	5.02022	5.03693
Adenine	59218.1	58526.3	62623.6	96248	582996	318028								4.77245	4.76735	4.79674	4.98339	5.76567	5.50247
Adenine	235301	97043.5	196743	854540	95337.3	141529								5.37162	4.98697	5.2939	5.93173	4.97926	5.15085
Adenine	596326	520677	511636	1.03756e+06	84427	313317								5.77548	5.71657	5.70896	6.01602	4.92648	5.49598
Adenine	1.5433e+06	292965	113898	1.72728e+06	1.70922e+06	170572								6.18845	5.46682	5.05652	6.23736	6.2328	5.23191
Adenine	97792.7	62708.9	84251.1	142716	234114	1.00669e+06								4.99031	4.79733	4.92558	5.15447	5.36943	6.0029
Adenine	881510	187138	187439	198146	3.72629e+06	1.40008e+06								5.94523	5.27216	5.27286	5.29699	6.57128	6.14615
Adenine	2.10996e+06	553764	1.01301e+06	3.15433e+06	1.40563e+06	982172								6.32427	5.74333	6.00561	6.49891	6.14787	5.99219
Adenine	459908	308057	87150.4	560270	2.2812e+06	3.5107e+06								5.66267	5.48863	4.94027	5.7484	6.35816	6.54539
Adenine	433760	625742	110292	1.45383e+06	2.0577e+06	2.54259e+06								5.63725	5.7964	5.04254	6.16251	6.31338	6.40528
Adenine	881510	355507	304281	211026	1.2089e+06	2.27834e+06								5.94523	5.55085	5.48327	5.32434	6.08239	6.35762
Adenine	251315	808990	368282	334466	2.9765e+06	6.23228e+06								5.40022	5.90794	5.56618	5.52435	6.47371	6.79465
Adenine	685914	938979	477809	907751	3.92866e+06	9.48333e+06								5.83627	5.97266	5.67925	5.95797	6.59424	6.97696
Adenine	387603	272992	94596.3	507183	1.9904e+06	2.77344e+06								5.58839	5.43615	4.97587	5.70516	6.29894	6.44302
Adenine	428788	711023	435190	512654	2.7636e+06	4.80537e+06								5.63224	5.85188	5.63868	5.70982	6.44147	6.68173
Adenine	371782	299177	1.00943e+06	1.16847e+06	7.54041e+06	4.20212e+06								5.57029	5.47593	6.00408	6.06762	6.8774	6.62347
Adenine	756332	1.52127e+06	1.97153e+06	977843	1.13252e+07	1.06626e+07								5.87871	6.18221	6.2948	5.99027	7.05404	7.02786
Adenine	1.08824e+06	976855	830047	2.41711e+06	3.43919e+06	1.1493e+07								6.03672	5.98983	5.9191	6.3833	6.53646	7.06043
Adenine	762539	550951	335425	1.24478e+06	2.10983e+07	1.48384e+07								5.88226	5.74111	5.5256	6.09509	7.32425	7.17139
Adenine	824130	666679	488917	1.55618e+06	2.10983e+07	2.64904e+07								5.916	5.82392	5.68923	6.19206	7.32425	7.42309
Adenine	4.36627e+07	3.80026e+07	3.68693e+07	2.52082e+07	7.29013e+07	1.10718e+08								7.64011	7.57981	7.56667	7.40154	7.86274	8.04422
Adenine	7.75721e+07	7.86091e+07	5.80512e+07	9.90772e+07	8.74866e+07	1.04067e+08								7.88971	7.89547	7.76381	7.99597	7.94194	8.01731
Agaritine	25716.9	25238.4	13786.3	34957.6	55357	15985.7								4.41022	4.40206	4.13945	4.54354	4.74317	4.20373
Agaritine	108058	103532	67101.8	156600	130380	48154.2								5.03366	5.01507	4.82673	5.19479	5.11521	4.68263
Agaritine	26473.2	17627.7	9726.12	12086	12309.9	53938.4								4.42281	4.2462	3.98794	4.08228	4.09025	4.7319
Agaritine	54006.7	82184.1	52585	72328.4	90611.2	60439.9								4.73245	4.91479	4.72086	4.85931	4.95718	4.78132
Agmatine	254.339	669.88	16033.9	2815.25	8327.92	11735.3								2.40541	2.826	4.20504	3.44952	3.92054	4.0695
Agmatine	237.181	637.051	12280.3	2948.87	8666.64	10293.5								2.37508	2.80417	4.08921	3.46966	3.93785	4.01256
Ala-Pro(Alanyl-Proline)	3310.81	16007.9	5524.89	27734	28058.3	10569.4								3.51993	4.20433	3.74232	4.44301	4.44806	4.02405
Ala-Pro(Alanyl-Proline)	18521.8	17897.1	21754.5	73284.4	90395.8	97183								4.26768	4.25278	4.33755	4.86501	4.95615	4.98759
Ala-Pro(Alanyl-Proline)	22204.5	30439.6	10683.7	47590.6	91838.5	41712.1								4.34644	4.48344	4.02872	4.67752	4.96302	4.62026
Ala-Pro(Alanyl-Proline)	10741	5262.4	8540.41	9194.39	37684.2	24236.4								4.03105	3.72118	3.93148	3.96352	4.57616	4.38447
Ala-Pro(Alanyl-Proline)	60249.4	52659	58034.7	57380.8	58981	44197.9								4.77995	4.72147	4.76369	4.75877	4.77071	4.6454
Ala-Pro(Alanyl-Proline)	314547	267027	210483	289485	297009	288576								5.49769	5.42656	5.32322	5.46163	5.47277	5.46026
Ala-Pro(Alanyl-Proline)	87514.5	29760.8	47259.9	108485	93475.7	61173.3								4.94208	4.47364	4.67449	5.03537	4.9707	4.78656
Ala-Pro(Alanyl-Proline)	24368.4	27713.4	29820.4	31591.5	51732.8	92619.6								4.38683	4.44269	4.47451	4.49957	4.71377	4.9667
Ala-Pro(Alanyl-Proline)	360542	321299	271814	450624	429528	418232								5.55696	5.50691	5.43427	5.65381	5.63299	5.62142
Ala-Pro(Alanyl-Proline)	61265.6	59663.8	64492.8	51924	63871.4	68303.5								4.78722	4.77571	4.80951	4.71537	4.80531	4.83444
Ala-Pro(Alanyl-Proline)	163342	117295	121173	428690	387670	661627								5.2131	5.06928	5.08341	5.63214	5.58846	5.82061
Ala-Pro(Alanyl-Proline)	130666	121168	91613.9	127074	315733	265472								5.11616	5.08339	4.96196	5.10406	5.49932	5.42402
Ala-Pro(Alanyl-Proline)	739639	591532	579125	972299	753189	295840								5.86902	5.77198	5.76277	5.9878	5.8769	5.47106
Ala-Pro(Alanyl-Proline)	739639	591532	579125	996161	790091	1.14793e+06								5.86902	5.77198	5.76277	5.99833	5.89768	6.05991
Ala-Pro(Alanyl-Proline)	1.08146e+06	668088	948633	1.85751e+06	1.71852e+06	2.62559e+06								6.03401	5.82483	5.9771	6.26893	6.23515	6.41923
Ala-Pro(Alanyl-Proline)	1.08146e+06	668088	948633	1.85751e+06	1.71852e+06	2.62559e+06								6.03401	5.82483	5.9771	6.26893	6.23515	6.41923
Ala-Pro(Alanyl-Proline)	419536	314281	143548	357153	294142	814416								5.62277	5.49732	5.157	5.55285	5.46856	5.91085
Ala-Pro(Alanyl-Proline)	3.1109e+06	2.96501e+06	3.58811e+06	6.98859e+06	7.60488e+06	5.89812e+06								6.49289	6.47203	6.55487	6.84439	6.88109	6.77071
Ala-Pro(Alanyl-Proline)	3.08166e+06	1.6638e+06	2.47294e+06	4.43997e+06	4.1937e+06	4.56641e+06								6.48878	6.2211	6.39321	6.64738	6.6226	6.65958
Ala-Pro(Alanyl-Proline)	4.45016e+06	1.95673e+06	4.47881e+06	9.00139e+06	385725	559265								6.64838	6.29153	6.65116	6.95431	5.58628	5.74762
Ala-Pro(Alanyl-Proline)	2.5676e+06	1.01175e+06	1.62369e+06	4.01445e+06	3.26866e+06	2.39746e+06								6.40953	6.00507	6.2105	6.60363	6.51437	6.37975
Ala-Pro(Alanyl-Proline)	4.45016e+06	1.95673e+06	4.47881e+06	9.00139e+06	9.6496e+06	1.01582e+07								6.64838	6.29153	6.65116	6.95431	6.98451	7.00682
Ala-Tyr(Alanyltyrosine)	17416.3	11284.8	19518.3	29347	39438.8	42928.8								4.24096	4.05249	4.29044	4.46756	4.59592	4.63275
Ala-Tyr(Alanyltyrosine)	8674.18	2752.98	3106.96	19012.2	19078.4	29098.3								3.93823	3.4398	3.49234	4.27903	4.28054	4.46387
Ala-Tyr(Alanyltyrosine)	776201	372448	433583	48247.4	67927.5	142539								5.88997	5.57107	5.63707	4.68347	4.83205	5.15393
Ala-Tyr(Alanyltyrosine)	12655.6	12345	11500.2	19191.8	22503.2	23325								4.10228	4.09149	4.06071	4.28312	4.35225	4.36782
Ala-Tyr(Alanyltyrosine)	209130	119368	101739	680012	657012	410473								5.32042	5.07689	5.00749	5.83252	5.81757	5.61328
Ala-Tyr(Alanyltyrosine)	322698	268372	404001	29563.4	31538.8	58657.8								5.5088	5.42874	5.60638	4.47075	4.49885	4.76833
Ala-Tyr(Alanyltyrosine)	1.99059e+06	1.05444e+06	1.3519e+06	1.55193e+06	1.11258e+06	1.12404e+06								6.29898	6.02302	6.13094	6.19087	6.04633	6.05078
Ala-Tyr(Alanyltyrosine)	145938	93459.9	119399	1.24137e+06	3.44225e+06	940980								5.16417	4.97063	5.077	6.0939	6.53684	5.97358
Ala-Tyr(Alanyltyrosine)	2.55242e+06	1.64734e+06	2.12208e+06	3.55796e+06	3.59867e+06	2.98618e+06								6.40695	6.21678	6.32676	6.5512	6.55614	6.47512
Ala-Tyr(Alanyltyrosine)	2.47627e+06	1.65966e+06	2.17878e+06	3.69926e+06	3.27019e+06	4.36275e+06								6.3938	6.22002	6.33821	6.56811	6.51457	6.63976
Ala-Tyr(Alanyltyrosine)	3.1563e+06	2.38982e+06	2.31806e+06	2.60949e+06	2.40135e+06	2.13269e+06								6.49918	6.37837	6.36513	6.41656	6.38046	6.32893
Ala-Tyr(Alanyltyrosine)	79111	561687	808504	3.01702e+06	2.58656e+06	798913								4.89824	5.74949	5.90768	6.47958	6.41272	5.9025
Ala-Tyr(Alanyltyrosine)	65475.7	167965	92477.1	908950	762425	79788.8								4.81608	5.22522	4.96603	5.95854	5.8822	4.90194
Ala-Tyr(Alanyltyrosine)	2.47627e+06	1.65966e+06	2.17878e+06	3.69926e+06	3.27019e+06	4.36275e+06								6.3938	6.22002	6.33821	6.56811	6.51457	6.63976
Ala-Tyr(Alanyltyrosine)	3.0229e+06	1.53597e+06	2.58969e+06	3.04588e+06	2.07804e+06	4.92245e+06								6.48042	6.18638	6.41325	6.48371	6.31765	6.69218
Ala-Tyr(Alanyltyrosine)	1.3517e+06	445581	785410	2.69348e+06	2.15358e+06	6.51717e+06								6.13088	5.64893	5.8951	6.43031	6.33316	6.81406
Ala-Tyr(Alanyltyrosine)	208829	131169	105336	459977	536247	581028								5.31979	5.11783	5.02258	5.66274	5.72937	5.7642
Ala-Tyr(Alanyltyrosine)	5.36534e+06	3.30498e+06	3.54149e+06	6.96997e+06	5.22924e+06	6.50501e+06								6.7296	6.51917	6.54919	6.84323	6.71844	6.81325
Ala-Tyr(Alanyltyrosine)	259443	98187.9	209605	599101	101432	198882								5.41404	4.99206	5.3214	5.7775	5.00617	5.29859
Ala-Tyr(Alanyltyrosine)	8.12664e+06	5.87534e+06	8.14578e+06	8.65417e+06	8.21002e+06	7.22832e+06								6.90991	6.76903	6.91093	6.93723	6.91434	6.85904
Ala-Tyr(Alanyltyrosine)	874916	404790	177047	429579	1.03313e+06	804412								5.94197	5.60723	5.24809	5.63304	6.01415	5.90548
Ala-Tyr(Alanyltyrosine)	1.33424e+07	9.50245e+06	1.14604e+07	1.82403e+07	1.6839e+07	1.85899e+07								7.12524	6.97784	7.0592	7.26103	7.22632	7.26928
Alliin	578405	532636	577791	413233	432396	230529								5.76223	5.72643	5.76177	5.6162	5.63588	5.36273
Alliin	745658	934695	910964	90843.1	107262	106097								5.87254	5.97067	5.9595	4.95829	5.03044	5.0257
allopurinol	4659	11358	3567	8804.2	10293.3	8529.7								3.66829	4.0553	3.5523	3.94469	4.01256	3.93093
allopurinol	7682.33	9542.85	3815	4828.33	8428	8686.82								3.88549	3.97968	3.58149	3.6838	3.92572	3.93886
allopurinol	2570.78	3700.58	6082.32	15489.4	15460.5	9581.7								3.41007	3.56827	3.78407	4.19004	4.18922	3.98144
allopurinol	24506.3	12725.3	32037.4	16233.7	47124.2	76120.4								4.38928	4.10467	4.50566	4.21042	4.67324	4.8815
allopurinol	3594.89	11101.3	5490.22	42204.3	27182.6	46665								3.55569	4.04538	3.73959	4.62536	4.43429	4.66899
allopurinol	9613.38	6802.77	3788.02	27336.7	37762.1	67670.1								3.98288	3.83269	3.57841	4.43675	4.57706	4.8304
allopurinol	11700.3	18194.6	48868.1	7837.79	74291.5	52676.9								4.0682	4.25994	4.68903	3.89419	4.87094	4.72162
allopurinol	8572.7	9685.96	4409.54	20252.8	18579.3	23565.5								3.93312	3.98614	3.64439	4.30648	4.26903	4.37228
allopurinol	8641.55	11225.7	16470.5	38224.2	41499.8	73446.9								3.93659	4.05021	4.21671	4.58234	4.61805	4.86597
allopurinol	11956.3	24278.4	36066.7	37483.5	41556.9	63404.9								4.0776	4.38522	4.55711	4.57384	4.61864	4.80212
allopurinol	6123.65	1803.71	22671.1	4275.88	12375.6	24061.9								3.78701	3.25617	4.35547	3.63103	4.09257	4.38133
allopurinol	6402.54	8395.83	20122.1	31890.6	50280.9	31449.1								3.80635	3.92406	4.30367	4.50366	4.7014	4.49761
allopurinol	6742.58	31774.4	3567.33	4209.18	9206.34	47111.2								3.82883	4.50208	3.55234	3.6242	3.96409	4.67312
allopurinol	17477.8	26571.4	36584.4	39049.7	71382.8	38808								4.24249	4.42441	4.5633	4.59162	4.85359	4.58892
allopurinol	8040.65	2505.71	30444.9	35929.9	31050.1	13019.6								3.90529	3.39893	4.48351	4.55546	4.49206	4.1146
allopurinol	13568.2	3731.79	17670.7	25953.8	20192.4	29886.3								4.13252	3.57192	4.24725	4.4142	4.30519	4.47547
allopurinol	3232.05	3471.1	6366.34	11927.1	36888.4	15215.6								3.50948	3.54047	3.80389	4.07653	4.56689	4.18229
allopurinol	13680.3	18219.2	28183.3	19342.3	23151.3	22332.5								4.13609	4.26053	4.44999	4.28651	4.36457	4.34894
allopurinol	18997.2	13169.2	28712.6	27425	243794	32250.5								4.27869	4.11956	4.45807	4.43815	5.38702	4.50854
allopurinol	226702	197623	367035	223868	297695	223208								5.35546	5.29584	5.56471	5.34999	5.47377	5.34871
allopurinol	21626.3	24614	49370.5	7061.72	32878.8	73331.3								4.33498	4.39118	4.69347	3.84891	4.51692	4.86529
allopurinol	25681	26270.2	4689.55	4039.69	42668.5	29248.7								4.40961	4.41946	3.67113	3.60635	4.63011	4.46611
allopurinol	2062.28	6018.58	4545.55	7131.37	5658.8	6016.94								3.31435	3.77949	3.65759	3.85317	3.75272	3.77938
allopurinol	9336.18	10417.4	10383.6	16687.8	152200	28132.1								3.97017	4.01776	4.01635	4.2224	5.18241	4.4492
allopurinol	5022.93	22117.5	30885	27801.1	34141.7	225254								3.70096	4.34474	4.48975	4.44406	4.53329	5.35267
allopurinol	24262.5	20738.4	54512	43885.9	60087.3	65669.2								4.38493	4.31678	4.73649	4.64233	4.77878	4.81736
allopurinol	51524.7	50413.2	75181.6	177864	81375.5	147610								4.71202	4.70254	4.87611	5.25009	4.91049	5.16912
allopurinol	18635.7	14391.4	45441.3	40093.4	69589.4	14334.5								4.27035	4.1581	4.65745	4.60307	4.84254	4.15638
allopurinol	7690.26	30838.4	16608.5	38843.8	25911.3	32027.3								3.88594	4.48909	4.22033	4.58932	4.41349	4.50552
allopurinol	14361.5	10167.8	37721.2	36001.9	39398.8	37602.1								4.1572	4.00723	4.57659	4.55633	4.59548	4.57521
allopurinol	4967.62	38216.2	58351.8	84082.4	99961.6	88364.1								3.69615	4.58225	4.76605	4.92471	4.99983	4.94628
allopurinol	9030.7	8047.85	13740.6	26679.3	19896.6	37288.5								3.95572	3.90568	4.138	4.42618	4.29878	4.57157
allopurinol	25625.1	3541.2	31702.6	47168.4	11880.2	44674.3								4.40867	3.54915	4.5011	4.67365	4.07482	4.65006
allopurinol	6192.9	18017.9	29650.5	25794	356120	25861								3.79189	4.2557	4.47203	4.41152	5.5516	4.41265
allopurinol	37858.2	41286.6	229372	92372.5	16047.6	784319								4.57816	4.61581	5.36054	4.96554	4.20541	5.89449
allopurinol	41175.9	30078.5	433339	104649	84666.3	96387.8								4.61464	4.47826	5.63683	5.01974	4.92771	4.98402
allopurinol	73891.1	15499.4	25467	3206.63	32436.5	40978.6								4.86859	4.19032	4.40598	3.50605	4.51103	4.61256
allopurinol	17877.1	2681.66	28328.5	128827	16967.2	28802								4.2523	3.4284	4.45222	5.11001	4.22961	4.45942
allopurinol	31679.6	56868.3	150149	72960.8	102647	439830								4.50078	4.75487	5.17652	4.86309	5.01134	5.64329
allopurinol	45696.2	70694.1	47433.1	63832.6	61466.4	78619.1								4.65988	4.84938	4.67608	4.80504	4.78864	4.89553
allopurinol	20556.4	11363.3	33789.3	58155.7	82014.7	76650.2								4.31295	4.0555	4.52878	4.76459	4.91389	4.88451
allopurinol	15128.3	14398	35709.5	34538.5	34342.1	58270.9								4.17979	4.1583	4.55278	4.5383	4.53583	4.76545
allopurinol	13507	14179.5	23938.4	52455.9	35683.3	43977.8								4.13056	4.15166	4.3791	4.71979	4.55246	4.64323
allopurinol	8457.78	14882.6	10633.5	29089.5	26300.2	5785.22								3.92726	4.17268	4.02667	4.46374	4.41996	3.76232
allopurinol	27084.8	28916.4	7980.32	6062.45	9391.82	79556.1								4.43273	4.46114	3.90202	3.78265	3.97275	4.90067
allopurinol	19238.4	19287.5	34660.2	53773.8	78693.4	95565.7								4.28417	4.28528	4.53983	4.73057	4.89594	4.9803
allopurinol	24093.4	42115.6	53079.2	28911.4	53780.2	62453.4								4.3819	4.62444	4.72492	4.46107	4.73062	4.79556
allopurinol	27855	38014	34680.3	1.46845e+06	8397.19	49018.5								4.4449	4.57994	4.54008	6.16686	3.92413	4.69036
allopurinol	7836.16	12543.4	21187.9	34110.9	22164.4	30511.1								3.8941	4.09842	4.32609	4.53289	4.34566	4.48446
allopurinol	24569.4	14941.9	52170.5	47900.8	59579	65425								4.39039	4.17441	4.71742	4.68034	4.77509	4.81574
allopurinol	31004.8	9489.56	10491.5	20150.4	12542.9	36811.2								4.49143	3.97725	4.02084	4.30428	4.0984	4.56598
allopurinol	32069.4	8146.79	8557.06	152028	117756	82039.8								4.50609	3.91099	3.93232	5.18192	5.07098	4.91402
allopurinol	20809.3	33285.5	243335	57255.9	46149.1	94828.1								4.31826	4.52225	5.38621	4.75782	4.66416	4.97694
allopurinol	29113	3138.16	43173	42108.5	56441	9471.09								4.46409	3.49668	4.63521	4.62437	4.75159	3.9764
allopurinol	7445.66	12896.2	7214.69	15870.5	31902.3	42454.8								3.8719	4.11046	3.85822	4.20059	4.50382	4.62793
allopurinol	1.5879e+07	1.66755e+07	2.87632e+07	2.6205e+07	2.28313e+07	3.20696e+07								7.20082	7.22208	7.45884	7.41838	7.35853	7.50609
allopurinol	3.1574e+07	2.93627e+07	5.1821e+07	4.9494e+07	4.65739e+07	5.41378e+07								7.49933	7.4678	7.71451	7.69455	7.66814	7.7335
allylcysteine	54683.8	54981.8	41556.9	258188	248125	205000								4.73786	4.74022	4.61864	5.41194	5.39467	5.31175
alpha-D-Xylose1-phosphate	61166.2	67260.1	53631	50458.3	63132.3	53012.1								4.78651	4.82776	4.72942	4.70293	4.80025	4.72437
alpha-L-Arabinose	13654.3	15955.2	8337.07	13530.7	12111.3	14829.6								4.13527	4.2029	3.92101	4.13132	4.08319	4.17113
alpha-L-Arabinose	736194	629107	758867	1.55552e+06	1.08558e+06	1.28287e+06								5.86699	5.79872	5.88017	6.19187	6.03566	6.10818
alpha-L-Arabinose	1.03133e+06	1.03003e+06	1.0544e+06	854651	703717	966507								6.0134	6.01285	6.023	5.93179	5.8474	5.98521
alpha-Ribazole	314733	254032	326521	227204	253744	375380								5.49794	5.40489	5.51391	5.35642	5.4044	5.57447
alpha-Ribazole	82826.8	73186.2	74728.8	104936	98738.3	116662								4.91817	4.86443	4.87349	5.02093	4.99449	5.06693
alpha-Ribazole	48804.5	40475	52650.2	73287.1	103151	56352.1								4.68846	4.60719	4.7214	4.86503	5.01347	4.75091
alpha-Ribazole	75399.5	21798.9	34371.2	158779	314637	469732								4.87737	4.33843	4.53619	5.20079	5.49781	5.67185
alpha-Ribazole	1.31896e+06	983280	456492	608079	85173.1	87119.8								6.12023	5.99268	5.65943	5.78396	4.9303	4.94012
alpha-Ribazole	146886	113216	155762	1.98452e+06	155176	928795								5.16698	5.05391	5.19246	6.29765	5.19083	5.96792
alpha-Ribazole	1.14029e+06	824691	944161	2.58131e+06	2.78089e+06	3.472e+06								6.05701	5.91629	5.97505	6.41184	6.44418	6.54058
alpha-Ribazole	4.7464e+06	3.45771e+06	4.55653e+06	7.09801e+06	6.28067e+06	4.43559e+06								6.67636	6.53879	6.65863	6.85114	6.79801	6.64695
alpha-Ribazole	3.95044e+07	2.97401e+07	4.43032e+07	5.18843e+07	5.50655e+07	4.44947e+07								7.59665	7.47334	7.64643	7.71504	7.74088	7.64831
alpha-Ribazole	3.95044e+07	2.97401e+07	4.43032e+07	5.18843e+07	5.50655e+07	4.44947e+07								7.59665	7.47334	7.64643	7.71504	7.74088	7.64831
AminoDHQ	46533.9	60073.4	60480	67392.7	14402.4	73197.5								4.66777	4.77868	4.78161	4.82861	4.15844	4.8645
AminoDHQ	265282	245132	273626	176194	221679	264468								5.42371	5.3894	5.43716	5.24599	5.34572	5.42237
AminoDHQ	339044	522891	373064	954116	506522	284188								5.53026	5.71841	5.57178	5.9796	5.7046	5.45361
Anisole	163866	60448.7	111388	60946.8	67384.3	25689.8								5.21449	4.78139	5.04684	4.78495	4.82856	4.40976
Anserine	137892	150277	157326	163639	172107	172723								5.13954	5.17689	5.1968	5.21389	5.2358	5.23735
Arenediol	93702.8	58432.5	82589.5	71223.7	59176.1	200285								4.97175	4.76665	4.91692	4.85262	4.77215	5.30165
Asparagusate;1_2-Dithiolane-4-carboxylicacid	1.89737e+06	1.64767e+06	1.84256e+06	1.12061e+06	1.17041e+06	1.13648e+06								6.27815	6.21687	6.26542	6.04945	6.06834	6.05556
Aspartyl-Phenylalanine	91900.9	55796.1	52158.5	137265	93323.6	80626.4								4.96332	4.7466	4.71733	5.13756	4.96999	4.90648
Aspartyl-Phenylalanine	641154	490056	435019	828647	817617	706115								5.80696	5.69025	5.63851	5.91837	5.91255	5.84888
Benzaldehyde	1.60858e+06	1.51778e+06	1.6122e+06	1.63162e+06	1.73501e+06	1.33915e+06								6.20644	6.18121	6.20742	6.21262	6.2393	6.12683
Benzimidazole	2.11649e+06	1.47386e+06	2.01134e+06	1.95682e+06	1.82063e+06	1.67123e+06								6.32562	6.16846	6.30349	6.29155	6.26022	6.22304
Benzimidazole	290047	1.50335e+06	891639	1.95682e+06	1.82029e+06	761603								5.46247	6.17706	5.95019	6.29155	6.26014	5.88173
Benzimidazole	1.34059e+06	920700	1.53949e+06	1.31136e+06	757958	561267								6.12729	5.96412	6.18738	6.11772	5.87964	5.74917
Beta-Alanine	102740	86894	182828	188825	602386	307595								5.01174	4.93899	5.26204	5.27606	5.77987	5.48798
Beta-Alanine	407778	1.57858e+06	549794	714915	2.29346e+06	561115								5.61042	6.19827	5.7402	5.85425	6.36049	5.74905
Beta-Alanine	233634	306627	637576	461882	1.69835e+06	1.60989e+06								5.36854	5.48661	5.80453	5.66453	6.23003	6.2068
Beta-Alanine	205331	1.816e+06	3.33122e+06	1.0981e+06	571098	4.00561e+06								5.31246	6.25912	6.5226	6.04064	5.75671	6.60267
Beta-Alanine	1.97052e+06	2.98731e+06	2.7905e+06	3.04199e+06	4.28499e+06	282654								6.29458	6.47528	6.44568	6.48316	6.63195	5.45125
Beta-Alanine	174809	364241	921936	170726	565071	3.43622e+06								5.24256	5.56139	5.9647	5.2323	5.7521	6.53608
Beta-Alanine	4.3954e+06	5.87417e+06	1.53798e+06	7.28631e+06	7.27436e+06	1.2147e+06								6.643	6.76895	6.18695	6.86251	6.86179	6.08447
Beta-Alanine	1.40557e+06	298245	847196	444646	1.65578e+06	1.27973e+06								6.14785	5.47457	5.92798	5.64801	6.219	6.10712
Beta-Alanine	2.31386e+06	1.86824e+06	2.01544e+06	1.87693e+06	2.34156e+06	3.42212e+06								6.36434	6.27143	6.30437	6.27345	6.3695	6.5343
Beta-Alanine	2.25984e+06	1.81652e+06	1.99738e+06	1.78471e+06	2.29908e+06	3.1933e+06								6.35408	6.25924	6.30046	6.25157	6.36155	6.50424
Beta-Alanine	1.03e+07	1.05634e+07	1.05665e+07	1.07976e+07	1.26409e+07	1.24472e+07								7.01284	7.0238	7.02393	7.03333	7.10178	7.09507
Beta-Alanine	4.20802e+06	1.74047e+07	6.76047e+06	8.24852e+06	8.1462e+06	2.33717e+06								6.62408	7.24067	6.82998	6.91638	6.91096	6.36869
Beta-Alanine	8.43862e+06	1.03314e+07	7.27062e+06	8.58999e+06	496990	7.28795e+06								6.92627	7.01416	6.86157	6.93399	5.69635	6.86261
Beta-Alanine	641882	585058	608893	111493	1.36799e+06	1.46913e+06								5.80745	5.7672	5.78454	5.04725	6.13608	6.16706
Beta-Alanine	1.60868e+07	2.27437e+07	741598	1.82815e+07	293027	5.31092e+06								7.20647	7.35686	5.87017	7.26201	5.46691	6.72517
Beta-Alanine	439551	328940	576924	1.33991e+06	469935	1.83131e+06								5.64301	5.51712	5.76112	6.12708	5.67204	6.26276
Beta-Alanine	828658	437125	1.18588e+06	702334	8.1816e+06	7.30942e+06								5.91838	5.64061	6.07404	5.84654	6.91284	6.86388
Beta-Alanine	6.84179e+07	6.68379e+07	6.95958e+07	7.05446e+07	7.36213e+07	7.0136e+07								7.83517	7.82502	7.84258	7.84846	7.867	7.84594
beta-Glycerophosphoricacid	2.53681e+06	1.79545e+06	2.20074e+06	2.41835e+06	2.50772e+06	2.40408e+06								6.40429	6.25417	6.34257	6.38352	6.39928	6.38095
beta-Glycerophosphoricacid	8.74693e+06	8.72771e+06	9.98885e+06	1.42851e+07	1.9258e+07	5.82654e+06								6.94186	6.9409	6.99952	7.15488	7.28461	6.76541
beta-Glycerophosphoricacid	5.58256e+07	5.48467e+07	6.01465e+07	7.44819e+07	7.77201e+07	1.0891e+08								7.74683	7.73915	7.77921	7.87205	7.89053	8.03707
Betalamicacid	184346	146190	151147	139009	147468	160110								5.26563	5.16492	5.1794	5.14304	5.1687	5.20442
Butylate	70924.7	76961.7	73987.3	43609.2	69586.6	106610								4.8508	4.88627	4.86916	4.63958	4.84253	5.0278
Butylate	1.37987e+07	1.29953e+07	1.46762e+07	1.96344e+07	1.91004e+07	1.94806e+07								7.13984	7.11379	7.16661	7.29302	7.28104	7.2896
Butylbutyrate	88412.5	155836	78488.8	72851.1	84283.6	90181.7								4.94651	5.19267	4.89481	4.86244	4.92574	4.95512
Butylbutyrate	1.32118e+06	1.24309e+06	1.35238e+06	1.60079e+06	1.61943e+06	1.84172e+06								6.12096	6.0945	6.1311	6.20433	6.20936	6.26522
Butyryl-L-carnitine	9492.92	8799.1	8919.53	11916.3	11872.4	12676.1								3.9774	3.94444	3.95034	4.07614	4.07454	4.10298
Cadaverine	938.544	2293.3	6943.2	4936.08	9351.86	11196.3								2.97245	3.36046	3.84156	3.69338	3.9709	4.04907
Cadaverine	458.786	3257.54	9659.8	6737.24	11114.8	16956.4								2.66161	3.51289	3.98497	3.82848	4.0459	4.22933
Cadaverine	10698.6	29992.2	17440.2	43716.6	14949.1	17673.7								4.02933	4.47701	4.24155	4.64065	4.17461	4.24733
Caffeine	140746	143135	151004	144188	154735	162760								5.14844	5.15575	5.17899	5.15893	5.18959	5.21155
Caffeine	119978	85819.4	101398	220406	147679	244971								5.0791	4.93359	5.00603	5.34322	5.16932	5.38912
CAI-1	330449	354820	308334	366484	365830	409770								5.5191	5.55001	5.48902	5.56406	5.56328	5.61254
Capryloylglycine	627697	596081	565000	567977	533047	420351								5.79775	5.7753	5.75205	5.75433	5.72677	5.62361
Capryloylglycine	6.02308e+06	6.07059e+06	6.10917e+06	3.15881e+06	3.72839e+06	2.58962e+06								6.77982	6.78323	6.78598	6.49952	6.57152	6.41324
Carnosine(beta-alanyl-L-histidine)	76565.2	75595.6	84027.7	103528	120821	106147								4.88403	4.8785	4.92442	5.01506	5.08214	5.02591
Carnosine(beta-alanyl-L-histidine)	282766	150871	256048	558579	399243	425651								5.45143	5.17861	5.40832	5.74708	5.60124	5.62905
Carnosine(beta-alanyl-L-histidine)	16372.5	90105.4	112210	149003	209132	195958								4.21412	4.95475	5.05003	5.17319	5.32042	5.29216
Carnosine(beta-alanyl-L-histidine)	1.36779e+06	94341.8	114962	186416	145464	166936								6.13602	4.9747	5.06055	5.27048	5.16276	5.22255
Carnosine(beta-alanyl-L-histidine)	179546	101167	145238	368417	259322	156703								5.25418	5.00504	5.16208	5.56634	5.41384	5.19508
Carnosine(beta-alanyl-L-histidine)	1.37909e+06	916233	995826	1.99286e+06	1.92842e+06	2.53675e+06								6.13959	5.96201	5.99818	6.29948	6.2852	6.40428
Carnosine(beta-alanyl-L-histidine)	2.04301e+06	1.34356e+06	1.42218e+06	2.11021e+06	2.0634e+06	1.81735e+06								6.31027	6.12826	6.15295	6.32433	6.31458	6.25944
Catechol;1_2-Dihydroxybenzene	122126	80721.1	124734	66165.2	76723.6	75069.7								5.08681	4.90699	5.09599	4.82063	4.88493	4.87546
Catechol;1_2-Dihydroxybenzene	84842.4	33723.7	107591	176996	91430.5	107864								4.92861	4.52794	5.03178	5.24796	4.96109	5.03288
Cerulenin	7582.63	3268.05	12674.2	11452.7	11015.1	9795.76								3.87982	3.51429	4.10292	4.05891	4.04199	3.99104
Cerulenin	546201	442429	662192	424567	413363	255290								5.73735	5.64584	5.82098	5.62795	5.61633	5.40703
Cerulenin	19782	19962.8	19894.2	29559.8	31560.1	20992.9								4.29627	4.30022	4.29873	4.4707	4.49914	4.32207
Cerulenin	2.01567e+07	2.96704e+06	1.91815e+07	2.08308e+07	1.76962e+07	1.27398e+07								7.30442	6.47232	7.28288	7.31871	7.24788	7.10516
chavicol	7.552e+06	3.18752e+06	5.16626e+06	1.49117e+06	1.74269e+06	653406								6.87806	6.50345	6.71318	6.17353	6.24122	5.81518
Choline	157072	186670	198595	231327	263571	129656								5.1961	5.27107	5.29797	5.36423	5.4209	5.11279
Choline	116217	95669.8	86965	110301	115944	106162								5.06527	4.98077	4.93934	5.04258	5.06425	5.02597
Choline	1.84416e+07	7.31298e+06	2.23987e+07	2.11853e+07	3.12884e+07	2.44186e+07								7.2658	6.86409	7.35022	7.32603	7.49538	7.38772
Choline	40717.3	29458.8	15652.4	80757.2	89530.3	851617								4.60978	4.46921	4.19458	4.90718	4.95197	5.93024
Choline	4.92276e+07	8.76018e+08	9.23552e+08	1.32384e+09	1.17045e+09	1.13725e+09								7.69221	8.94251	8.96546	9.12184	9.06835	9.05586
Choline	8.81263e+08	8.76018e+08	9.23552e+08	1.3239e+09	1.17045e+09	9.86462e+08								8.94511	8.94251	8.96546	9.12186	9.06835	8.99408
Choline	2.48279e+07	3.20813e+07	2.14551e+07	1.16228e+08	1.381e+08	1.5079e+08								7.39494	7.50625	7.33153	8.06531	8.1402	8.17837
Choline	184042	74489.4	2.48572e+06	1.98968e+07	9.97201e+06	1.46789e+07								5.26492	4.87209	6.39545	7.29878	6.99878	7.16669
Cholinephosphate	3.96497e+06	3.52765e+06	3.36901e+06	7.33656e+06	7.08117e+06	6.21106e+06								6.59824	6.54749	6.5275	6.86549	6.8501	6.79317
Cholinesulfate	267974	254167	205584	311626	337468	362835								5.42809	5.40512	5.31299	5.49363	5.52823	5.55971
Cholinesulfate	76347.9	96125.1	69998.7	48280.9	47352.9	46143.8								4.8828	4.98284	4.84509	4.68378	4.67535	4.66411
Cholinesulfate	340969	311963	306146	539791	544040	758859								5.53272	5.4941	5.48593	5.73223	5.73563	5.88016
Clavulanicacid	234555	205372	222498	207319	173156	249822								5.37024	5.31254	5.34733	5.31664	5.23844	5.39763
Coformycin	738341	636532	674513	1.00483e+06	1.15357e+06	1.01596e+06								5.86826	5.80382	5.82899	6.00209	6.06204	6.00688
Coformycin	1.10545e+06	784319	875105	1.20475e+06	1.34321e+06	822872								6.04354	5.89449	5.94206	6.0809	6.12815	5.91533
Coniferylalcohol	109382	107620	104402	25727.3	32081.8	13132.6								5.03895	5.03189	5.01871	4.41039	4.50626	4.11835
Coniferylalcohol	2313.96	2642.59	2870.41	1644.98	1716.38	1580.54								3.36436	3.42203	3.45794	3.21616	3.23461	3.1988
Coniferylalcohol	267807	275362	307728	81434.7	103959	62357.8								5.42782	5.4399	5.48817	4.91081	5.01686	4.79489
Coniferylalcohol	230533	204075	317596	212897	192484	238070								5.36273	5.30979	5.50188	5.32817	5.28439	5.3767
Coniferylalcohol	21795.9	25013.3	31897.7	7990.1	10673.8	12308.3								4.33838	4.39817	4.50376	3.90255	4.02832	4.0902
Coniferylalcohol	1.61714e+06	828927	1.15155e+06	441517	401079	216464								6.20875	5.91852	6.06128	5.64495	5.60323	5.33539
Coniferylalcohol	9.08153e+06	3.9609e+06	6.27022e+06	1.80469e+06	2.13425e+06	799453								6.95816	6.59779	6.79728	6.2564	6.32925	5.90279
Coniferylaldehyde	1.39353e+06	672507	1.026e+06	425304	569250	677807								6.14412	5.8277	6.01115	5.6287	5.7553	5.83111
Coumarin	1094.38	1960.7	2097.65	5192.42	4448.44	3595.41								3.03917	3.29241	3.32173	3.71537	3.64821	3.55575
Coumarin	1.12148e+06	1.40133e+06	1.49032e+06	1.70176e+06	1.60241e+06	1.36206e+06								6.04979	6.14654	6.17328	6.2309	6.20477	6.1342
Creatinine	11915.7	8448.75	12938.8	9390.9	24364.7	5098.09								4.07612	3.92679	4.11189	3.97271	4.38676	3.70741
Creatinine	53176.3	56090.3	58871.2	62312.8	56096.6	150893								4.72572	4.74889	4.7699	4.79458	4.74894	5.17867
Creatinine	427049	371805	470693	411446	408713	760888								5.63048	5.57032	5.67274	5.61431	5.61142	5.88132
Crotono-betaine	137589	284247	93596.8	141902	164210	92839.6								5.13858	5.4537	4.97126	5.15199	5.2154	4.96773
Cycasin	7592.79	5178.36	6035.99	15890.6	10529.5	19182.4								3.8804	3.71419	3.78075	4.20114	4.02241	4.2829
Cystathionine	639330	531426	551873	248569	329441	345366								5.80572	5.72544	5.74184	5.39545	5.51778	5.53828
Cystathionine	558081	551195	492206	294298	349408	361905								5.7467	5.74131	5.69215	5.46879	5.54333	5.55859
Cysteicacid	245270	308769	322585	166591	182207	331832								5.38964	5.48963	5.50864	5.22165	5.26057	5.52092
Cysteicacid	2.69487e+06	3.25121e+06	3.35561e+06	2.48366e+06	2.41578e+06	4.3584e+06								6.43054	6.51204	6.52577	6.39509	6.38306	6.63933
Cysteine-S-sulfate	36194.5	39945	36173.4	32886.5	60239.1	44509.8								4.55864	4.60146	4.55839	4.51702	4.77988	4.64846
Cytidine;1-beta-delta-Ribofuranosyl-Cytosine	4.82769e+06	4.30851e+06	4.22086e+06	6.57738e+06	7.33472e+06	1.06387e+07								6.68374	6.63433	6.6254	6.81805	6.86538	7.02689
Cytidine;1-beta-delta-Ribofuranosyl-Cytosine	1.28182e+07	1.13947e+07	1.15739e+07	1.53005e+07	1.65834e+07	2.22511e+07								7.10783	7.0567	7.06348	7.18471	7.21967	7.34735
Cytosine	7712.96	7539.2	10059.3	7933.07	13916.1	7434.31								3.88722	3.87733	4.00257	3.89944	4.14352	3.87124
Cytosine	24421.3	39507.9	6165.05	36565.5	85083.4	31189.9								4.38777	4.59668	3.78994	4.56307	4.92984	4.49401
Cytosine	23357.1	22366.2	24833.2	97068.5	24735	37475.5								4.36842	4.34959	4.39503	4.98708	4.39331	4.57375
Cytosine	10066.4	18063.4	22560.7	42926.2	29881.6	120296								4.00287	4.2568	4.35335	4.63272	4.4754	5.08025
Cytosine	18002.8	15184	20744.3	44905.1	40037.1	190179								4.25534	4.18139	4.3169	4.6523	4.60246	5.27916
Cytosine	7772.08	23154.1	129508	129913	48065	157011								3.89054	4.36463	5.1123	5.11365	4.68183	5.19593
Cytosine	37377.9	41931.1	74360.4	80225.6	136213	121695								4.57261	4.62254	4.87134	4.90431	5.13422	5.08527
Cytosine	7300.56	10816.2	14141.8	24091.2	23758.6	30779								3.86336	4.03408	4.15051	4.38186	4.37582	4.48825
Cytosine	14170.3	35859.7	139427	85293	158789	146479								4.15138	4.55461	5.14435	4.93091	5.20082	5.16578
Cytosine	153818	25332.6	40558.5	69801.5	74652.1	92987.7								5.18701	4.40368	4.60808	4.84386	4.87304	4.96843
Cytosine	20447.5	32581.9	57101.8	54855.8	93436.2	90811.8								4.31064	4.51298	4.75665	4.73922	4.97052	4.95814
Cytosine	42928.3	62007.5	90625.5	152705	127683	351173								4.63274	4.79244	4.95725	5.18385	5.10613	5.54552
Cytosine	27212.6	31543.8	113504	69409.3	114763	174583								4.43477	4.49891	5.05501	4.84142	5.0598	5.242
Cytosine	24368.4	41981.9	8882.1	14273.9	64199.6	44911.6								4.38683	4.62306	3.94852	4.15454	4.80753	4.65236
Cytosine	29030.3	46363.5	52667.7	113699	459905	77097.1								4.46285	4.66618	4.72154	5.05576	5.66267	4.88704
Cytosine	56232.5	39568.7	129252	86051.6	119668	461332								4.74999	4.59735	5.11144	4.93476	5.07798	5.66401
Cytosine	31459	90851.4	83212.1	12000.4	143245	41520.8								4.49775	4.95833	4.92019	4.07919	5.15608	4.61827
Cytosine	43310.6	75465.1	8819.82	75345.4	43460	83270.8								4.63659	4.87775	3.94546	4.87706	4.63809	4.92049
Cytosine	33918.3	53368.7	99071.5	118962	153644	212201								4.53043	4.72729	4.99595	5.07541	5.18651	5.32675
Cytosine	60748.9	21596.2	35090.7	45147.3	8053.1	68409.1								4.78354	4.33438	4.54519	4.65463	3.90596	4.83511
Cytosine	153668	147147	302219	567397	55907.1	529223								5.18658	5.16775	5.48032	5.75389	4.74747	5.72364
Cytosine	53876.6	65889	83790.9	143277	225824	142547								4.7314	4.81881	4.9232	5.15618	5.35377	5.15396
Cytosine	33930.4	67200.4	49776.3	146842	164528	173407								4.53059	4.82737	4.69702	5.16685	5.21624	5.23907
Cytosine	38008.3	53520.7	91595.6	86022.8	145145	138098								4.57988	4.72852	4.96187	4.93461	5.1618	5.14019
Cytosine	14940.6	66243.3	19452.9	114207	118198	202457								4.17437	4.82114	4.28898	5.05769	5.07261	5.30633
Cytosine	14141.9	56062.5	45352.5	44901.3	1.01025e+06	137175								4.15051	4.74867	4.6566	4.65226	6.00443	5.13727
Cytosine	28206.6	49346.4	62218.5	97970.2	106585	123481								4.45035	4.69326	4.79392	4.99109	5.0277	5.0916
Cytosine	25928.5	62139.5	105973	60706.6	107278	53173.9								4.41378	4.79337	5.0252	4.78324	5.03051	4.7257
Cytosine	11094.8	35780.7	77546.3	59827.1	186848	168928								4.04512	4.55365	4.88956	4.7769	5.27149	5.2277
Cytosine	15528.3	114304	10297.7	153306	25014.9	174895								4.19112	5.05806	4.01274	5.18556	4.3982	5.24278
Cytosine	132434	1.09812e+06	1.09879e+06	206406	146574	427527								5.122	6.04065	6.04091	5.31472	5.16606	5.63096
Cytosine	25556.8	57851.1	29594.7	48041.1	10958.3	28927.7								4.40751	4.76231	4.47121	4.68161	4.03974	4.46131
Cytosine	29994.5	46635.3	49817.6	151955	160527	106952								4.47704	4.66871	4.69738	5.18172	5.20555	5.02919
Cytosine	39710.6	50662	351814	168888	142018	176208								4.59891	4.70468	5.54631	5.2276	5.15234	5.24602
Cytosine	620654	487756	645643	909054	811718	1.34043e+06								5.79285	5.6882	5.80999	5.95859	5.90941	6.12724
Cytosine	1.01616e+06	895603	835052	1.10871e+06	1.1837e+06	1.44491e+06								6.00696	5.95212	5.92171	6.04482	6.07324	6.15984
Cytosine	1.84105e+06	1.32869e+06	798500	1.29916e+06	1.3294e+06	1.86964e+06								6.26507	6.12342	5.90228	6.11366	6.12366	6.27176
Cytosine	1.74486e+06	1.55833e+06	1.16659e+06	1.95871e+06	1.00027e+06	1.94518e+06								6.24176	6.19266	6.06692	6.29197	6.00012	6.28896
Cytosine	50969	71512.7	89573	116247	148090	52561.3								4.70731	4.85438	4.95218	5.06538	5.17053	4.72067
Cytosine	44419.3	69053.3	364323	160595	98817.9	164780								4.64757	4.83918	5.56149	5.20573	4.99484	5.2169
Cytosine	34584.5	65431.2	82048.2	131058	123832	138831								4.53888	4.81579	4.91407	5.11746	5.09283	5.14249
Cytosine	141587	130650	108034	2.48707e+06	138731	165005								5.15102	5.11611	5.03356	6.39569	5.14217	5.2175
Cytosine	34663.3	60083.7	16725.9	103215	118218	144960								4.53987	4.77876	4.22339	5.01374	5.07269	5.16125
Cytosine	44245.6	143431	174266	187302	63469.4	258229								4.64587	5.15664	5.24121	5.27254	4.80256	5.412
Cytosine	4.38329e+06	1.14779e+06	3.64478e+06	358460	2.02725e+06	853511								6.6418	6.05986	6.56167	5.55444	6.30691	5.93121
Cytosine	1.35688e+06	1.61983e+06	1.64245e+06	3.00763e+06	2.16869e+06	3.37875e+06								6.13254	6.20947	6.21549	6.47822	6.3362	6.52876
Cytosine	77316.1	76026.8	138863	17076.4	43404.8	446755								4.88827	4.88097	5.14259	4.2324	4.63754	5.65007
Cytosine	620045	7.33656e+06	6.18374e+06	1.19572e+06	1.08103e+07	2.62398e+07								5.79242	6.86549	6.79125	6.07763	7.03384	7.41896
Cytosine	1.23463e+08	1.26034e+08	1.44621e+08	1.67007e+08	1.46336e+08	1.58734e+08								8.09154	8.10049	8.16023	8.22273	8.16535	8.20067
D-(-)-Erythrose;L-Threose	15442.7	7776.67	3548.11	13161	34775.6	21486.4								4.18872	3.89079	3.55	4.11929	4.54127	4.33216
D-(-)-Erythrose;L-Threose	167333	155525	153745	36408.9	51958.5	32201.7								5.22358	5.1918	5.1868	4.56121	4.71566	4.50788
D-(-)-Erythrose;L-Threose	36162.3	30507.8	26178	42085.8	45906.7	35663.8								4.55826	4.48441	4.41794	4.62414	4.66188	4.55223
D-2-Amino-hexano-6-lactam	3280.78	23271.9	8806.87	15698.6	29339	32955.4								3.51598	4.36683	3.94482	4.19586	4.46745	4.51793
D-2-Amino-hexano-6-lactam	74932.3	35962.2	31651.3	64714.3	71910.2	83656.6								4.87467	4.55585	4.50039	4.811	4.85679	4.9225
D-2-Amino-hexano-6-lactam	12646.8	14340.5	8028.5	20030.3	58503.3	37630								4.10198	4.15656	3.90463	4.30169	4.76718	4.57553
D-2-Amino-hexano-6-lactam	52146.8	36357.2	30946	381463	76846	83172.1								4.71723	4.56059	4.4906	5.58145	4.88562	4.91998
D-2-Amino-hexano-6-lactam	28089	50199	40897.9	65557.7	92876.7	87812.1								4.44854	4.70069	4.6117	4.81662	4.96791	4.94355
D-2-Amino-hexano-6-lactam	80240.3	95342.5	181282	57405.6	133620	134471								4.90439	4.97929	5.25836	4.75895	5.12587	5.12863
D-2-Amino-hexano-6-lactam	78145	27910	125699	116050	100892	165392								4.8929	4.44576	5.09933	5.06464	5.00386	5.21851
D-2-Amino-hexano-6-lactam	31673	29860.2	16045.7	136888	41946.5	96167.1								4.50069	4.47509	4.20536	5.13637	4.6227	4.98303
D-2-Amino-hexano-6-lactam	169660	129158	236191	246837	262726	204785								5.22958	5.11112	5.37326	5.39241	5.4195	5.3113
D-2-Amino-hexano-6-lactam	34249.4	26750.3	37166.7	50666.8	79805.1	52245.9								4.53465	4.42733	4.57015	4.70472	4.90203	4.71805
D-2-Amino-hexano-6-lactam	176331	26667.5	89869	20618	214143	16615.5								5.24633	4.42598	4.95361	4.31425	5.3307	4.22051
D-2-Amino-hexano-6-lactam	20536.4	13713.9	164147	186370	360214	333669								4.31252	4.13716	5.21523	5.27038	5.55656	5.52332
D-2-Amino-hexano-6-lactam	23333.9	21227.7	59995.2	67379.9	90818.6	41036.3								4.36799	4.3269	4.77812	4.82853	4.95817	4.61317
D-2-Amino-hexano-6-lactam	41144.2	45793.6	30140.7	79198.7	121864	193802								4.61431	4.6608	4.47915	4.89872	5.08588	5.28736
D-2-Amino-hexano-6-lactam	102741	32356.9	158682	169098	173634	67197.7								5.01174	4.50997	5.20053	5.22814	5.23963	4.82735
D-2-Amino-hexano-6-lactam	105251	78896.8	51808.7	85243.4	102526	788088								5.02223	4.89706	4.7144	4.93066	5.01084	5.89657
D-2-Amino-hexano-6-lactam	73564.4	86642.7	133839	125934	317348	258750								4.86667	4.93773	5.12658	5.10014	5.50154	5.41288
D-Ala-D-Ala	4300.58	7613.65	6884.73	8220.78	6377.04	9786.91								3.63353	3.88159	3.83789	3.91491	3.80462	3.99065
D-Ala-D-Ala	16781.7	15985.9	14801.3	176446	3282.53	8205.55								4.22484	4.20374	4.1703	5.24661	3.51621	3.91411
D-Ala-D-Ala	80193.9	46190.1	65155.3	258361	192646	452338								4.90414	4.66455	4.81395	5.41223	5.28476	5.65546
D-Ala-D-Ala	75270.5	32204.3	33498.9	35994.2	32932.4	74171								4.87662	4.50791	4.52503	4.55623	4.51762	4.87023
D-Ala-D-Ala	258294	89204.6	192758	465060	433151	1.20725e+06								5.41211	4.95039	5.28501	5.66751	5.63664	6.0818
D-Ala-D-Ala	957072	402516	622350	1.55513e+06	1.33749e+06	2.52185e+06								5.98094	5.60478	5.79403	6.19177	6.12629	6.40172
D-Ala-D-Ala	2.96284e+06	1.5935e+06	2.36675e+06	3.5455e+06	3.20892e+06	2.8075e+06								6.47171	6.20235	6.37415	6.54968	6.50636	6.44832
D-Ala-D-Ala	1.382e+06	1.39122e+06	1.75405e+06	437291	463860	1.58274e+06								6.14051	6.1434	6.24404	5.64077	5.66639	6.19941
D-Arabinonate	20642.6	17677.6	21849.2	27141.3	31691.3	43221.9								4.31476	4.24742	4.33944	4.43363	4.50094	4.6357
D-Arabinonate	18660.4	17711.5	26580.5	28525.9	31233.2	40471.9								4.27092	4.24825	4.42456	4.45524	4.49462	4.60715
D-Arabinonate	62295.6	69285.9	90506.4	69047.6	62908.3	93954.3								4.79446	4.84064	4.95668	4.83915	4.79871	4.97292
D-Arabinonate	29195.2	17787.9	19441.9	42671.9	47433.2	26037.7								4.46531	4.25012	4.28874	4.63014	4.67608	4.4156
D-Arabinonate	2996.51	20210.5	3363.35	22966.9	28545.9	2444.84								3.47662	4.30558	3.52677	4.3611	4.45554	3.38825
D-Arabinonate	1.68513e+06	1.67026e+06	1.52345e+06	1.70416e+06	1.59997e+06	1.4609e+06								6.22663	6.22278	6.18283	6.23151	6.20411	6.16462
D-Arabinonate	3.59206e+06	5.16168e+06	3.64533e+06	5.50405e+06	5.1035e+06	6.62799e+06								6.55534	6.71279	6.56174	6.74068	6.70787	6.82138
D-Arabinonate	3.59206e+06	5.16168e+06	3.64533e+06	5.50405e+06	5.1035e+06	6.62799e+06								6.55534	6.71279	6.56174	6.74068	6.70787	6.82138
D-Arabinonate	7.96024e+06	7.21164e+06	9.20865e+06	1.28011e+07	1.34398e+07	1.74027e+07								6.90093	6.85803	6.9642	7.10725	7.12839	7.24062
D-Arginine	24917.2	19377.6	26697.6	32315.7	25465.1	29310.7								4.3965	4.2873	4.42647	4.50941	4.40594	4.46703
D-Arginine	34237.3	34473.7	49996.3	49818.5	43317.9	50415.4								4.5345	4.53749	4.69894	4.69739	4.63667	4.70256
D-Arginine	146066	326978	332742	93674.8	245458	470095								5.16455	5.51452	5.52211	4.97162	5.38998	5.67219
D-Arginine	219424	23270.6	535494	32187.5	668826	34195.9								5.34128	4.36681	5.72875	4.50769	5.82531	4.53397
D-Arginine	2.90897e+06	2.26309e+06	2.72881e+06	4.14245e+06	4.35518e+06	4.31117e+06								6.46374	6.3547	6.43597	6.61726	6.63901	6.6346
D-Arginine	1.10885e+06	5.42834e+06	5.10425e+06	5.75429e+06	4.28267e+06	4.94715e+06								6.04487	6.73467	6.70793	6.75999	6.63171	6.69436
D-Arginine	328712	701941	1.03854e+06	725855	115150	236878								5.51682	5.8463	6.01642	5.86085	5.06127	5.37453
D-Arginine	7.79392e+07	9.0071e+07	8.18127e+07	1.00198e+08	9.64213e+07	9.98687e+07								7.89176	7.95458	7.91282	8.00086	7.98417	7.99943
D-Arginine	5.01968e+06	8.15716e+06	5.19104e+06	1.56067e+06	4.06395e+06	4.18922e+06								6.70068	6.91154	6.71525	6.19331	6.60895	6.62213
D-Arginine	2.81115e+08	2.82819e+08	2.74421e+08	3.49954e+08	3.29267e+08	3.13637e+08								8.44888	8.45151	8.43842	8.54401	8.51755	8.49643
D-Asparagine	101339	86694.8	85600.8	153243	193542	162769								5.00578	4.93799	4.93248	5.18538	5.28678	5.21157
D-Asparagine	171351	145205	210337	250337	336278	318591								5.23389	5.16198	5.32292	5.39852	5.5267	5.50323
D-Asparagine	656079	316154	480444	1.11568e+06	1.08956e+06	1.50676e+06								5.81696	5.4999	5.68164	6.04754	6.03725	6.17804
D-Aspartate	146031	184518	271091	134594	65178.4	161458								5.16444	5.26604	5.43311	5.12903	4.8141	5.20806
D-Aspartate	24095.6	33170	27843.2	45851.3	35373.6	23997.7								4.38194	4.52075	4.44472	4.66135	4.54868	4.38017
D-Aspartate	362914	303407	298744	322757	388642	233260								5.5598	5.48203	5.4753	5.50888	5.58955	5.36784
D-Aspartate	949272	866978	907989	1.14612e+06	1.13688e+06	819539								5.97739	5.93801	5.95808	6.05923	6.05572	5.91357
D-Aspartate	13488.5	12905.3	21183.4	16503.1	14543.8	22179.3								4.12996	4.11077	4.32599	4.21757	4.16268	4.34595
D-Aspartate	1.60315e+06	1.64707e+06	1.51706e+06	1.05404e+06	930405	529945								6.20497	6.21671	6.181	6.02286	5.96867	5.72423
D-Aspartate	1.27991e+06	1.29964e+06	1.43142e+06	797608	808913	389348								6.10718	6.11382	6.15577	5.90179	5.9079	5.59034
D-Aspartate	5.17031e+07	4.41544e+07	4.90833e+07	4.96539e+07	5.42225e+07	4.45555e+07								7.71352	7.64497	7.69093	7.69595	7.73418	7.6489
D-Cathinone	143525	75493.2	95501.2	100139	69390.8	222997								5.15693	4.87791	4.98001	5.0006	4.8413	5.3483
D-Cathinone	173018	207724	382285	222177	244515	217487								5.23809	5.31749	5.58239	5.3467	5.38831	5.33743
D-Cathinone	723492	619355	782042	835074	663539	923308								5.85943	5.79194	5.89323	5.92172	5.82187	5.96535
D-Cysteine	114000	154911	114573	168833	221930	161531								5.0569	5.19008	5.05908	5.22746	5.34622	5.20826
Debrisoquin	11921.5	12415.2	6793.72	12932.8	14909.8	11534.9								4.07633	4.09395	3.83211	4.11169	4.17347	4.06202
Decanoicacid	125808	16031.7	168017	136196	23000.7	59097.5								5.09971	4.20498	5.22535	5.13416	4.36174	4.77157
Decanoicacid	1.45681e+06	1.37328e+06	1.33155e+06	1.45519e+06	1.47245e+06	1.77678e+06								6.1634	6.13776	6.12436	6.16292	6.16804	6.24963
delta-Guanidinovalericacid	128066	131917	170058	191774	243578	211535								5.10743	5.1203	5.2306	5.28279	5.38664	5.32538
Deoxycytidine	23226.8	24798.2	25204.5	23238.1	30421.9	26265.4								4.36599	4.39442	4.40148	4.3662	4.48319	4.41938
Deoxycytidine	5812.55	5802.25	6589.33	7208.67	16620.3	10437.7								3.76437	3.7636	3.81884	3.85786	4.22064	4.0186
Deoxycytidine	228789	190924	193238	195507	146033	139247								5.35944	5.28086	5.28609	5.29116	5.16445	5.14379
Deoxycytidine	12653.3	12548.1	8122.12	17365	8847.83	14564								4.1022	4.09858	3.90967	4.23967	3.94684	4.16328
Deoxycytidine	17670.4	133665	87616.8	138004	157642	256079								4.24725	5.12602	4.94259	5.13989	5.19767	5.40837
Deoxyguanidinoproclavaminicacid	50988.4	47848.4	55297	31516.1	44124.1	35757.7								4.70747	4.67987	4.7427	4.49853	4.64468	4.55337
Deoxyguanidinoproclavaminicacid	113157	150051	135792	121840	125440	70210.4								5.05368	5.17624	5.13287	5.08579	5.09844	4.8464
Deoxyguanidinoproclavaminicacid	1.16189e+07	6.99245e+06	8.73907e+06	1.97404e+07	2.0378e+07	2.6032e+07								7.06516	6.84463	6.94147	7.29536	7.30916	7.41551
Deoxyguanidinoproclavaminicacid	2.25468e+07	1.51699e+07	2.12606e+07	3.23709e+07	3.40281e+07	3.91619e+07								7.35309	7.18098	7.32757	7.51015	7.53184	7.59286
Dethiobiotin	29728.4	26103.2	6703.88	274125	17077.4	52176.2								4.47317	4.41669	3.82633	5.43795	4.23242	4.71747
Dethiobiotin	51165	21742.7	31241.1	33997.2	38680.8	92253.6								4.70897	4.33731	4.49473	4.53144	4.5875	4.96498
Dethiobiotin	42549.7	14356.9	6701.83	6748.16	10965.7	60842.4								4.6289	4.15706	3.82619	3.82919	4.04004	4.78421
Dethiobiotin	33559.8	14524.4	8375.72	48626.2	65759.9	70031.7								4.52582	4.1621	3.92302	4.68687	4.81796	4.84529
Dethiobiotin	14650.4	29446.3	86049.4	54081.1	114346	119759								4.16585	4.46903	4.93475	4.73305	5.05822	5.07831
Dethiobiotin	347684	310976	257190	311131	442736	428583								5.54119	5.49273	5.41025	5.49294	5.64615	5.63203
Dethiobiotin	13581.3	13716.2	14911.7	13330.4	52983.6	14842								4.13294	4.13723	4.17353	4.12484	4.72414	4.17149
Dethiobiotin	213504	224069	14263.2	30979.3	218947	10923								5.32941	5.35038	4.15422	4.49107	5.34034	4.03834
Dethiobiotin	72468.4	81348.7	78403.6	108071	133967	21334.3								4.86015	4.91035	4.89434	5.03371	5.127	4.32908
Dethiobiotin	23116.3	12402.4	17563.9	36641.1	42109.6	49579.8								4.36392	4.09351	4.24462	4.56397	4.62438	4.69531
Dethiobiotin	13519.1	11021.7	10570.3	30653.9	13679.8	72894								4.13095	4.04225	4.02409	4.48649	4.13608	4.86269
Dethiobiotin	135582	83795	143577	209896	512622	542331								5.1322	4.92322	5.15708	5.322	5.7098	5.73426
Dethiobiotin	621230	551612	590721	686644	728583	826370								5.79325	5.74163	5.77138	5.83673	5.86248	5.91717
Dethiobiotin	807696	781886	888375	909272	7.79801e+06	244132								5.90725	5.89314	5.9486	5.95869	6.89198	5.38762
Dethiobiotin	241799	188843	217152	15160.8	293813	2.79598e+06								5.38345	5.2761	5.33676	4.18072	5.46807	6.44653
Dethiobiotin	693255	625891	628482	8.10025e+06	7.90685e+06	1.18597e+07								5.84089	5.7965	5.79829	6.9085	6.898	7.07407
Dethiobiotin	663277	846138	2.4272e+06	227421	220778	2.25662e+06								5.8217	5.92744	6.38511	5.35683	5.34396	6.35346
Dethiobiotin	1.04812e+07	7.20851e+06	7.70388e+06	1.68711e+07	1.65572e+07	1.37069e+07								7.02041	6.85785	6.88671	7.22714	7.21899	7.13694
Dethiobiotin	4.25729e+06	3.68411e+06	1.48724e+06	6.07776e+06	6.75895e+06	3.27286e+06								6.62913	6.56633	6.17238	6.78374	6.82988	6.51493
Dethiobiotin	2.25831e+07	2.3777e+07	1.21354e+07	1.92592e+07	2.4721e+07	3.32141e+06								7.35378	7.37616	7.08405	7.28464	7.39307	6.52132
Dethiobiotin	9.30949e+06	2.58837e+06	1.15805e+07	1.44691e+07	1.96628e+07	1.19398e+07								6.96893	6.41303	7.06373	7.16044	7.29365	7.077
Dethiobiotin	7.42758e+07	5.88856e+07	7.41184e+07	8.08518e+07	8.40366e+07	6.64708e+07								7.87085	7.77001	7.86993	7.90769	7.92447	7.82263
Dethiobiotin	1.26889e+08	9.01002e+07	9.44545e+07	2.42529e+07	4.37783e+07	1.26002e+07								8.10342	7.95473	7.97522	7.38476	7.64126	7.10038
Dethiobiotin	8.61317e+07	6.84939e+07	1.32147e+08	3.64788e+07	3.07884e+07	1.13136e+07								7.93516	7.83565	8.12106	7.56204	7.48839	7.0536
Dethiobiotin	1.71154e+06	814880	915711	5.08898e+06	1.95268e+07	2.4374e+08								6.23339	5.91109	5.96176	6.70663	7.29063	8.38693
Dethiobiotin	2.96575e+06	3.08439e+06	5.81821e+06	2.37125e+08	1.95682e+08	2.4374e+08								6.47213	6.48917	6.76479	8.37498	8.29155	8.38693
D-Glutamate	9629.9	8355.26	16037.8	12954.5	12825.2	13480.7								3.98362	3.92196	4.20515	4.11242	4.10807	4.12971
D-Glutamate	12152.3	19956.9	20363.3	18213.8	13109.6	22495.8								4.08466	4.30009	4.30885	4.2604	4.11759	4.3521
D-Glutamate	5604.41	5865.71	12321.1	10223.8	9469.57	9649.18								3.74853	3.76832	4.09065	4.00961	3.97633	3.98449
D-Glutamate	5407.37	2383.66	20334.6	13519.8	58159.8	9916.02								3.73299	3.37724	4.30824	4.13097	4.76462	3.99634
D-Glutamate	80442.5	15624.1	56815.1	147104	38082.3	89963								4.90549	4.19379	4.75446	5.16762	4.58072	4.95406
D-Glutamate	29017.3	31918.1	112199	52221.6	61418.7	96889.8								4.46266	4.50404	5.04999	4.71785	4.7883	4.98628
D-Glutamate	44480	9473.12	10288.2	631980	116638	131927								4.64816	3.97649	4.01234	5.8007	5.06684	5.12033
D-Glutamate	125398	113066	172717	172674	186228	362120								5.09829	5.05333	5.23733	5.23723	5.27005	5.55885
D-Glutamate	81243.6	70463.4	81806.4	93065.6	95048.3	50188.2								4.90979	4.84796	4.91279	4.96879	4.97794	4.7006
D-Glutamate	123661	45499.7	58094	59687.8	105573	230869								5.09223	4.65801	4.76413	4.77589	5.02355	5.36337
D-Glutamate	43637.9	44407.1	34034.2	597359	345138	77219.9								4.63986	4.64745	4.53192	5.77624	5.53799	4.88773
D-Glutamate	868290	703652	830584	376807	388261	353732								5.93866	5.84736	5.91938	5.57612	5.58912	5.54867
D-Glutamate	177325	218629	241554	261698	218116	336467								5.24877	5.33971	5.38301	5.4178	5.33869	5.52694
D-Glutamate	14647.8	29927.1	22083.9	50069.8	124079	47209.9								4.16577	4.47607	4.34408	4.69958	5.0937	4.67403
D-Glutamate	33303.7	22476.5	32652.1	32959.8	27105	80791.5								4.52249	4.35173	4.51391	4.51799	4.43305	4.90737
D-Glutamate	12125.8	15071	13909.5	19307.7	20435.8	22677.1								4.08371	4.17814	4.14331	4.28573	4.31039	4.35559
D-Glutamate	83432.5	87544.6	88487.1	51673.7	100212	56186.4								4.92134	4.94223	4.94688	4.71327	5.00092	4.74963
D-Glutamate	33239.3	29324.4	32696.6	34889.6	44477.1	130383								4.52165	4.46723	4.5145	4.5427	4.64814	5.11522
D-Glutamate	50659.8	70319.2	56040.4	76077.5	84750.5	105843								4.70466	4.84707	4.7485	4.88126	4.92814	5.02466
D-Glutamate	5.99441e+06	7.3649e+06	6.84947e+06	4.57018e+06	4.62618e+06	6.83481e+06								6.77775	6.86717	6.83566	6.65993	6.66522	6.83473
D-Glutamate	1.31735e+08	1.45857e+08	1.50097e+08	8.3823e+07	5.97853e+07	1.21765e+08								8.1197	8.16393	8.17637	7.92336	7.77659	8.08552
D-Glutamate	2.87337e+08	2.71169e+08	2.88961e+08	3.04062e+08	3.34063e+08	3.10823e+08								8.45839	8.43324	8.46084	8.48296	8.52383	8.49251
D-Glutamate	3.03713e+08	3.30884e+08	3.37466e+08	3.78701e+08	3.97737e+08	3.82652e+08								8.48246	8.51968	8.52823	8.5783	8.5996	8.5828
D-Glycericacid;a_b-Hydroxypropionicacid	808700	877696	597108	960346	959749	1.59193e+06								5.90779	5.94334	5.77605	5.98243	5.98216	6.20192
D-Glycericacid;a_b-Hydroxypropionicacid	1.23096e+06	1.27791e+06	1.01858e+06	1.93634e+06	1.72241e+06	1.91212e+06								6.09025	6.1065	6.00799	6.28698	6.23614	6.28152
D-Iditol	20696.3	23432.5	20158.2	26651	31344.7	30662.5								4.31589	4.36982	4.30445	4.42571	4.49616	4.48661
dihomomethionine	35059	57103.2	27108.2	8610.19	6691.37	12322.5								4.5448	4.75666	4.4331	3.93501	3.82552	4.0907
Dihydropteridine	423105	328482	25823.2	379323	453211	703271								5.62645	5.51651	4.41201	5.57901	5.6563	5.84712
Dihydropteridine	476615	385730	863341	379323	453211	666931								5.67817	5.58628	5.93618	5.57901	5.6563	5.82408
Dihydrothymine	11115.1	19211.5	142270	18692.8	42374.3	59592.8								4.04591	4.28356	5.15311	4.27167	4.6271	4.77519
Dihydrothymine	23510.4	41293.7	65480.7	52441	63086.1	54920.3								4.37126	4.61588	4.81611	4.71967	4.79993	4.73973
Dihydrothymine	54129.8	13367.4	24018.6	68279.1	23055.6	70718.4								4.73344	4.12605	4.38055	4.83429	4.36278	4.84953
Dihydrothymine	29162.7	39722	69208	115124	65721.1	145094								4.46483	4.59903	4.84016	5.06117	4.8177	5.16165
Dihydrothymine	6996.91	8506.14	24053.5	26105.3	62424	31456.6								3.84491	3.92973	4.38118	4.41673	4.79535	4.49771
Dihydrothymine	56106.5	15665.8	60326.4	54819.6	45701.8	238957								4.74901	4.19495	4.78051	4.73894	4.65993	5.37832
Dihydrothymine	7750.51	11764.3	26904.1	38117.3	28553.1	39049.8								3.88933	4.07057	4.42982	4.58112	4.45565	4.59162
Dihydrothymine	21633.1	25391.5	29970.1	26673.1	29188.9	40028.5								4.33512	4.40469	4.47669	4.42607	4.46522	4.60237
Dihydrothymine	12471	5364.11	22534.4	47260.4	19090.9	52790.1								4.0959	3.7295	4.35285	4.6745	4.28083	4.72255
Dihydrothymine	14342.3	20303.7	19515.8	32507.2	29451.1	40209.7								4.15662	4.30758	4.29039	4.51198	4.4691	4.60433
Dihydrothymine	33903.9	40717.2	30983	1.13854e+06	30567.8	43831.5								4.53025	4.60978	4.49112	6.05635	4.48526	4.64179
Dihydrothymine	974738	799078	848715	1.25231e+06	122119	120984								5.98889	5.90259	5.92876	6.09771	5.08678	5.08273
Dihydrothymine	288293	231925	321921	411815	425842	238217								5.45983	5.36535	5.50775	5.6147	5.62925	5.37697
Dihydrothymine	1.70031e+06	729579	1.34291e+06	963266	3.17629e+06	3.25796e+06								6.23053	5.86307	6.12805	5.98375	6.50192	6.51295
Dihydrothymine	2.79891e+06	2.86283e+06	2.81641e+06	2.72573e+06	2.71899e+06	4.24696e+06								6.44699	6.45679	6.4497	6.43548	6.43441	6.62808
Dihydrothymine	625240	1.54755e+06	533342	2.34239e+06	2.85397e+06	901871								5.79605	6.18964	5.72701	6.36966	6.45545	5.95514
Dihydrothymine	4.10756e+06	4.73613e+06	3.35435e+06	3.84416e+06	3.95607e+06	3.65699e+06								6.61358	6.67542	6.52561	6.5848	6.59726	6.56312
Dihydrothymine	3.5646e+08	3.13562e+08	3.37424e+08	3.07522e+08	3.34285e+08	4.42956e+08								8.55201	8.49632	8.52818	8.48788	8.52412	8.64636
Diisopropylphosphate	102552	90389.9	97717.3	71290.7	74732.8	67919.3								5.01095	4.95612	4.98997	4.85303	4.87351	4.83199
DL-Erythrono-1_4-lactone;Erythrono-1_4-lactone	61500.7	260772	231935	52910.7	30047.8	52769.3								4.78888	5.41626	5.36537	4.72354	4.47781	4.72238
DL-Erythrono-1_4-lactone;Erythrono-1_4-lactone	150212	124558	271782	55786	51432.8	22668								5.1767	5.09537	5.43422	4.74653	4.71124	4.35541
DL-Erythrono-1_4-lactone;Erythrono-1_4-lactone	223571	191407	113987	47945.6	19683.4	101623								5.34942	5.28196	5.05686	4.68075	4.2941	5.00699
DL-Erythrono-1_4-lactone;Erythrono-1_4-lactone	98244.9	37423.3	53793.2	604778	236295	88349.9								4.99231	4.57314	4.73073	5.7816	5.37345	4.94621
DL-Erythrono-1_4-lactone;Erythrono-1_4-lactone	47319.4	2206.85	90164.6	132354	221902	480672								4.67504	3.34377	4.95504	5.12174	5.34616	5.68185
DL-Erythrono-1_4-lactone;Erythrono-1_4-lactone	71257.7	1.53248e+06	157519	646064	304529	436999								4.85283	6.1854	5.19733	5.81028	5.48363	5.64048
DL-Erythrono-1_4-lactone;Erythrono-1_4-lactone	379572	271339	449315	2.01411e+06	781457	468482								5.57929	5.43351	5.65255	6.30408	5.8929	5.67069
DL-Erythrono-1_4-lactone;Erythrono-1_4-lactone	403490	299936	47337	2.15329e+06	196197	894891								5.60583	5.47703	4.6752	6.3331	5.29269	5.95177
DL-Erythrono-1_4-lactone;Erythrono-1_4-lactone	2.36664e+06	103998	73128.7	1.64953e+06	2.56313e+06	1.27347e+06								6.37413	5.01702	4.86409	6.21736	6.40877	6.10499
DL-Erythrono-1_4-lactone;Erythrono-1_4-lactone	118096	38828	61911.3	48642	582453	99907.5								5.07223	4.58914	4.79177	4.68701	5.76526	4.9996
DL-Erythrono-1_4-lactone;Erythrono-1_4-lactone	170769	58948.1	47216.2	2.9437e+06	133700	131945								5.23241	4.77047	4.67409	6.46889	5.12613	5.12039
DL-Erythrono-1_4-lactone;Erythrono-1_4-lactone	258226	112768	136658	2.9437e+06	197768	268482								5.412	5.05219	5.13563	6.46889	5.29616	5.42892
DL-Erythrono-1_4-lactone;Erythrono-1_4-lactone	306944	169683	103679	1.43337e+06	714374	3.06361e+06								5.48706	5.22964	5.01569	6.15636	5.85393	6.48623
DL-Erythrono-1_4-lactone;Erythrono-1_4-lactone	1.38287e+06	491896	5.05849e+06	899503	5.03637e+06	927171								6.14078	5.69187	6.70402	5.954	6.70212	5.96716
DL-Erythrono-1_4-lactone;Erythrono-1_4-lactone	1.5352e+06	1.58807e+06	321579	4.13264e+06	831972	210362								6.18616	6.20087	5.50729	6.61623	5.92011	5.32297
DL-Erythrono-1_4-lactone;Erythrono-1_4-lactone	246649	1.51062e+06	336426	282118	223093	112823								5.39208	6.17916	5.52689	5.45043	5.34849	5.0524
DL-Erythrono-1_4-lactone;Erythrono-1_4-lactone	907659	1.05992e+06	1.10455e+06	7.7719e+06	1.06397e+06	2.92245e+06								5.95792	6.02527	6.04318	6.89053	6.02693	6.46575
DL-Erythrono-1_4-lactone;Erythrono-1_4-lactone	1.40213e+06	3.19373e+06	378917	158091	3.99782e+06	389149								6.14679	6.5043	5.57854	5.19891	6.60182	5.59012
DL-Erythrono-1_4-lactone;Erythrono-1_4-lactone	3.18108e+06	2.29985e+06	352802	7.02378e+06	240923	5.07192e+06								6.50257	6.3617	5.54753	6.84657	5.38188	6.70517
DL-Erythrono-1_4-lactone;Erythrono-1_4-lactone	2.32872e+07	1.84632e+07	1.85238e+07	1.59372e+07	1.5535e+07	1.85746e+07								7.36712	7.26631	7.26773	7.20241	7.19131	7.26892
DL-Erythrono-1_4-lactone;Erythrono-1_4-lactone	6.95269e+06	385653	2.14922e+06	6.64599e+06	1.53931e+06	2.07481e+07								6.84215	5.5862	6.33228	6.82256	6.18733	7.31698
D-Methionine	57253.8	115885	316200	206110	312625	356562								4.7578	5.06403	5.49996	5.3141	5.49502	5.55213
D-Methionine	164539	82741.8	90188.9	173347	160087	185887								5.21627	4.91772	4.95515	5.23892	5.20435	5.26925
D-Methionine	203499	96049.1	302487	394701	55592.2	959684								5.30856	4.98249	5.48071	5.59627	4.74501	5.98213
D-Methionine	60396.7	37080.1	62535.2	63992.5	734128	792899								4.78101	4.56914	4.79612	4.80613	5.86577	5.89922
D-Methionine	255853	1.48553e+06	247070	407285	209375	241191								5.40799	6.17188	5.39282	5.6099	5.32092	5.38236
D-Methionine	95168	352994	772916	520988	797766	880743								4.97849	5.54777	5.88813	5.71683	5.90188	5.94485
D-Methionine	2.34838e+06	392849	275638	202728	93466.9	3.63016e+06								6.37077	5.59423	5.44034	5.30691	4.97066	6.55993
D-Methionine	2.59255e+06	3.73289e+06	4.04639e+06	6.63962e+06	7.99604e+06	1.0955e+06								6.41373	6.57205	6.60707	6.82214	6.90287	6.03961
D-Methionine	1.07518e+06	1.37112e+06	1.08061e+06	1.69547e+06	2.05813e+06	8.09724e+06								6.03148	6.13707	6.03367	6.22929	6.31347	6.90834
D-Methionine	161318	2.78499e+06	679842	2.92418e+06	1.13447e+06	210302								5.20768	6.44482	5.83241	6.466	6.05479	5.32284
D-Methionine	1.50358e+06	1.10588e+06	256448	2.6057e+06	75496.1	2.23819e+06								6.17713	6.04371	5.409	6.41592	4.87792	6.3499
D-Methionine	1.35656e+06	1.32467e+06	379438	1.31787e+06	7.8374e+06	3.19276e+06								6.13244	6.12211	5.57914	6.11987	6.89417	6.50417
D-Methionine	4.58695e+07	4.98819e+07	4.56576e+07	6.9277e+07	8.86269e+07	6.86824e+07								7.66152	7.69794	7.65951	7.84059	7.94757	7.83685
D-Methionine	2.45009e+08	2.37908e+08	2.556e+08	2.53827e+08	2.99149e+08	2.41987e+08								8.38918	8.37641	8.40756	8.40454	8.47589	8.38379
Docosahexaenoicacid	6346.11	13172.6	5691.68	658643	67938	8228.26								3.80251	4.11967	3.75524	5.81865	4.83211	3.91531
Dodecanedioicacid	19524	11463.7	30504.6	28523.2	38712.7	41600.7								4.29057	4.05932	4.48436	4.4552	4.58785	4.6191
Dopamine3-O-sulfate	5177.56	4481.08	5172.8	4624.79	5604.54	5444.75								3.71412	3.65138	3.71373	3.66509	3.74854	3.73598
Dopamine3-O-sulfate	988462	697768	1.05933e+06	573065	554821	336817								5.99496	5.84371	6.02503	5.7582	5.74415	5.52739
D-Phenylalanine	349351	826453	425152	1.05951e+06	467168	2.07961e+06								5.54326	5.91722	5.62854	6.02511	5.66947	6.31798
D-Phenylalanine	890769	534426	629513	323575	315806	365820								5.94976	5.72789	5.799	5.50997	5.49942	5.56327
D-Phenylalanine	93338.1	413805	468136	707566	1.1284e+06	2.49866e+06								4.97006	5.6168	5.67037	5.84977	6.05246	6.39771
D-Phenylalanine	726558	856179	651052	2.06772e+06	3.49568e+06	966687								5.86127	5.93256	5.81362	6.31549	6.54353	5.98529
D-Phenylalanine	767269	663811	755477	201447	4.16337e+06	3.04118e+06								5.88495	5.82204	5.87822	5.30416	6.61945	6.48304
D-Phenylalanine	349425	411901	389731	987723	101032	784976								5.54335	5.61479	5.59077	5.99464	5.00446	5.89486
D-Phenylalanine	277020	178522	2.20852e+06	1.51891e+06	148949	2.3177e+06								5.44251	5.25169	6.3441	6.18153	5.17304	6.36506
D-Phenylalanine	787978	895923	632421	1.6853e+06	2.21932e+06	3.37977e+06								5.89651	5.95227	5.80101	6.22668	6.34622	6.52889
D-Phenylalanine	243223	417201	546501	319843	1.33958e+06	921927								5.386	5.62035	5.73759	5.50494	6.12697	5.9647
D-Phenylalanine	4.70789e+06	701231	3.73496e+06	534752	6.70658e+06	445373								6.67283	5.84586	6.57229	5.72815	6.8265	5.64872
[truncated: 8,835 more rows]
