# Supplementary material for: Protective Role of Mytilus edulis Hydrolysate in Lipopolysaccharide-Galactosamine Acute Liver Injury
Source: Front Pharmacol. 2021 May 18;12:667572. doi: 10.3389/fphar.2021.667572 (PMC8167060; doi:10.3389/fphar.2021.667572)
Supplement: Supplementary file 4 [file Table1.XLSX]

## Sheet: named-compounds
		b4	batch 5	batch 6	sum	aminoacid	shortpeptide	fatty acid	metabolite	plant metab		AA	DP	FA	AM	PM	FA2	DP2			4	5	6
Choline	1	2.80548e+09	2.52073e+09	2.31469e+09	7.6409e+09				M						7.6409e+09					Totals	6.00573e+10	5.83892e+10	5.7405e+10	1.75852e+11		7.45893e+10
[FAamino(5:0)]2S-amino-pentanoicacid	3	1.95927e+09	2.0067e+09	2.27427e+09	6.24024e+09			FA									6.24024e+09
(3R)-beta-Leucine		1.38187e+09	2.17211e+09	1.55438e+09	5.10836e+09	AA						5.10836e+09								total	0.399677			2.36618e+10
3-Carboxy-1-methylpyridinium;N-Methylnicotinicacid		1.42776e+09	1.04715e+09	2.27015e+09	4.74505e+09					PM						4.74505e+09								2.54277e+09		Composition		Amino acids	29297820000
N-(6-Aminohexanoyl)-6-aminohexanoate		1.3428e+09	1.19633e+09	1.82112e+09	4.36025e+09														AA	2.36618e+10	0.134555		Amino acids	29297820000	14% Identified amino acids	0.135995		Dipeptides	36488067000
D-Proline		8.45039e+08	1.01987e+09	1.23688e+09	3.10178e+09	AA						3.10178e+09							DP	2.54277e+09	0.0144598		Dipeptides	36488067000	17% Dipeptides identified	0.169371		Short peptides	2635160000
2-Oxovalericacid		1.98584e+09	2.19346e+08	6.06207e+08	2.81139e+09				M						2.81139e+09				FA	8.81589e+09	0.0501326		Fatty acids	8.81589e+09	1% Identified short peptides	0.0122319
D-Glutamate		7.73868e+08	7.98261e+08	8.24303e+08	2.39643e+09	AA						2.39643e+09							M	3.52634e+10	0.200529		Other metabolites	3.52634e+10	4% Identified fatty acids	0.0409218
D-Phenylalanine		7.63718e+08	8.62535e+08	7.21049e+08	2.3473e+09	AA						2.3473e+09							AM	2.88881e+10	0.164275				16% Identified other metabolites	0.163686			TIC assigned
(S)-Carnitine		6.54176e+08	6.84019e+08	8.76624e+08	2.21482e+09				M						2.21482e+09				PM	6.37532e+09	0.036254		Unidentified	1.02933e+11	48% Unidentified molecules	0.477794		Assigned	0.477794
Leu-Pro(Leucyl-Proline)		9.18422e+08	7.57196e+08	4.96031e+08	2.17165e+09		SP						2.17165e+09					2.17165e+09	Named	8.13548e+10	0.462634		Short peptides	2635160000				Unassigned	0.522206
Stachydrine		5.9123e+08	6.23699e+08	8.57516e+08	2.07244e+09				M						2.07244e+09				PEAKS	68421047000	0.389084		Total	2.15433e+11		1
1-Pyrroline-4-hydroxy-2-carboxylate		6.38552e+08	5.1606e+08	6.01234e+08	1.75585e+09				M						1.75585e+09						0.851718
N2-(D-1-Carboxyethyl)-L-lysine		6.13081e+08	4.94892e+08	6.00717e+08	1.70869e+09	AA						1.70869e+09							Amino acids > 13.46%
D-Pipecolicacid		5.04485e+08	5.40433e+08	5.65822e+08	1.61074e+09				M						1.61074e+09				Dispeptides < 1.5%
Dethiobiotin		4.51572e+08	4.60124e+08	6.29624e+08	1.54132e+09				M						1.54132e+09				Fatty acids > 5%
2-Aminoacrylate		4.00894e+08	4.33272e+08	5.39012e+08	1.37318e+09				M						1.37318e+09				Other metabolites >20%
D-Arginine		4.62542e+08	4.39489e+08	4.27774e+08	1.32981e+09	AA						1.32981e+09
(3S)-3_6-Diaminohexanoate		4.40347e+08	4.49906e+08	4.2779e+08	1.31804e+09	AA						1.31804e+09
Hexadecanoicacid		4.02272e+08	4.06723e+08	4.60096e+08	1.26909e+09			FA						1.26909e+09
1-phenylpropane-1_2-dione		4.22181e+08	4.34388e+08	3.45574e+08	1.20214e+09					PM						1.20214e+09
Dihydrothymine		3.2068e+08	3.47978e+08	4.56196e+08	1.12485e+09				M						1.12485e+09
D-Methionine		3.40256e+08	4.0924e+08	3.3255e+08	1.08205e+09	AA						1.08205e+09
6-Acetamido-3-aminohexanoate		2.93087e+08	3.42243e+08	3.15754e+08	9.51085e+08	AA						9.51085e+08
Octadecanoicacid		3.7385e+08	2.30076e+08	2.6603e+08	8.69957e+08			FA						8.69957e+08
(E)-Glutaconate		2.55894e+08	2.79127e+08	2.58763e+08	7.93784e+08				M						7.93784e+08
3-(Pyrazol-1-yl)-L-alanine		2.40615e+08	2.91275e+08	2.56052e+08	7.87941e+08	AA						7.87941e+08
Taurine		2.45032e+08	2.49254e+08	2.68443e+08	7.62729e+08	AA						7.62729e+08
Adenine		1.43407e+08	2.50039e+08	3.18538e+08	7.11984e+08				M						7.11984e+08
?-(Methylenecyclopropyl)glycine		1.71995e+08	1.93017e+08	2.36099e+08	6.01111e+08
Cytosine		1.83458e+08	1.70971e+08	2.02302e+08	5.5673e+08				M						5.5673e+08
2-Methylserine		1.9908e+08	1.79741e+08	1.62178e+08	5.40999e+08	AA						5.40999e+08
3-Dehydrocarnitine		1.4032e+08	1.67688e+08	2.19502e+08	5.27509e+08				M						5.27509e+08
Orthophosphate		1.19699e+08	1.14316e+08	2.16324e+08	4.50338e+08				M						4.50338e+08
N5-(L-1-Carboxyethyl)-L-ornithine		1.09241e+08	1.52911e+08	1.4011e+08	4.02262e+08	AA						4.02262e+08
Beta-Alanine		1.35685e+08	1.28804e+08	1.27442e+08	3.91931e+08	AA						3.91931e+08
3-Amino-3-(4-hydroxyphenyl)propanoate		1.33108e+08	1.29365e+08	1.01781e+08	3.64253e+08	AA						3.64253e+08
1D-chiro-inositol		1.20898e+08	1.32081e+08	1.07125e+08	3.60104e+08					PM						3.60104e+08
Glycerol		4.91666e+07	1.0985e+08	2.00667e+08	3.59684e+08				M						3.59684e+08
alpha-Ribazole		1.16605e+08	1.20203e+08	9.89311e+07	3.35739e+08				M						3.35739e+08
Piperidine		8.03009e+07	1.21144e+08	1.22212e+08	3.23657e+08				M						3.23657e+08
(2R_3S)-2_3-Dimethylmalate		1.25466e+08	1.20119e+08	7.78798e+07	3.23465e+08				M						3.23465e+08
beta-Glycerophosphoricacid		9.11853e+07	9.94858e+07	1.17141e+08	3.07812e+08				M						3.07812e+08
(S)-4-Amino-5-oxopentanoate		9.96193e+07	1.02502e+08	1.0172e+08	3.03841e+08			FA						3.03841e+08
Salsolinol		9.29962e+07	1.16557e+08	7.2108e+07	2.81662e+08
Ectoine		4.27512e+07	9.82251e+07	1.32732e+08	2.73708e+08
3-Hydroxypropenoate		8.08636e+07	8.57133e+07	1.01935e+08	2.68512e+08
3-Dehydroxycarnitine		7.11027e+07	7.8906e+07	1.06303e+08	2.56312e+08				M						2.56312e+08
1-Aminocyclopropane-1-carboxylate		7.02413e+07	8.7021e+07	9.71874e+07	2.5445e+08
allopurinol		7.94914e+07	7.25446e+07	9.02723e+07	2.42308e+08				M						2.42308e+08
2-coumarate		8.61446e+07	8.44765e+07	6.61654e+07	2.36787e+08				M						2.36787e+08
L-Tyrosinemethylester		7.88487e+07	7.39363e+07	7.1805e+07	2.2459e+08	AA						2.2459e+08
D-Serine		8.18706e+07	6.62048e+07	6.48493e+07	2.12925e+08	AA						2.12925e+08
N5-Ethyl-L-glutamine		6.74386e+07	6.69802e+07	7.71254e+07	2.11544e+08	AA						2.11544e+08
(R)-4-Dehydropantoate		7.41336e+07	6.92638e+07	6.18327e+07	2.0523e+08				M						2.0523e+08
Symmetricdimethylarginine		6.04119e+07	5.6953e+07	6.80915e+07	1.85456e+08	AA						1.85456e+08
Ala-Tyr(Alanyltyrosine)		6.22031e+07	5.74624e+07	6.28423e+07	1.82508e+08		SP						1.82508e+08					1.82508e+08
(S)-Methylmalonatesemialdehyde		5.89606e+07	5.74446e+07	6.02812e+07	1.76686e+08
2-Aminophenol		4.42647e+07	7.23793e+07	5.57137e+07	1.72358e+08
Deoxyguanidinoproclavaminicacid		5.22647e+07	5.45757e+07	6.52999e+07	1.7214e+08
(R)-3-Amino-2-methylpropanoate		3.82478e+07	6.52825e+07	6.56278e+07	1.69158e+08
Guanine		6.25647e+07	5.84736e+07	4.30117e+07	1.6405e+08				M						1.6405e+08
D-Aspartate		5.31714e+07	5.76024e+07	4.67352e+07	1.57509e+08	AA						1.57509e+08
5-Methylcytosine		3.43938e+07	4.51469e+07	7.18235e+07	1.51364e+08				M						1.51364e+08
DL-Erythrono-1_4-lactone;Erythrono-1_4-lactone		5.75774e+07	3.45014e+07	5.63404e+07	1.48419e+08
Imidazoleaceticacid		4.24485e+07	2.79171e+07	7.18543e+07	1.4222e+08				M						1.4222e+08
1-Amino-1-deoxy-scyllo-inositol		4.44072e+07	4.17981e+07	4.69883e+07	1.33194e+08
(R)-Lactate		3.34285e+07	4.95885e+07	4.32818e+07	1.26299e+08				M						1.26299e+08
(R)-Malate		3.54018e+07	3.80672e+07	4.95702e+07	1.23039e+08				M						1.23039e+08
Uracil;2_4-Dihydroxypyrimidine		3.51791e+07	3.29445e+07	5.00521e+07	1.18176e+08				M						1.18176e+08
Xanthine		4.27781e+07	3.92438e+07	3.57365e+07	1.17758e+08				M						1.17758e+08
Ala-Pro(Alanyl-Proline)		4.11895e+07	3.2323e+07	3.31628e+07	1.06675e+08		SP						1.06675e+08					1.06675e+08
Phenylthioacetohydroximate		3.30346e+07	3.47881e+07	2.29537e+07	9.07764e+07
Pseudouridine		2.69261e+07	2.51893e+07	3.75206e+07	8.9636e+07				M						8.9636e+07
[FAoxo_amino(6:0)]3-oxo-5S-amino-hexanoicacid		2.81151e+07	3.00304e+07	3.10219e+07	8.91674e+07			FA									8.91674e+07
2_2'-Iminodipropanoate		2.49283e+07	3.04663e+07	3.25876e+07	8.79822e+07
7_8-Diaminononanoate		3.07076e+07	2.70536e+07	2.96597e+07	8.74209e+07
Sulfate		2.52015e+07	2.88157e+07	3.02546e+07	8.42717e+07
D-Arabinonate		2.57037e+07	2.54486e+07	3.23258e+07	8.3478e+07
Gly-Pro(Glycylproline)		2.60736e+07	2.73985e+07	2.79951e+07	8.14672e+07		S						8.14672e+07					8.14672e+07
Cytidine;1-beta-delta-Ribofuranosyl-Cytosine		2.18779e+07	2.39181e+07	3.28897e+07	7.86858e+07				M						7.86858e+07
Ethionine		2.69503e+07	2.75892e+07	2.15695e+07	7.6109e+07	AA						7.6109e+07
L-Threonicacid		1.83918e+07	4.05142e+07	9.11462e+06	6.80205e+07					PM						6.80205e+07
3-Hydroxy-4-methylanthranilate		2.54598e+07	2.32626e+07	1.85994e+07	6.73218e+07
2-(3-Carboxy-3-aminopropyl)-L-histidine		2.2323e+07	2.64209e+07	1.71734e+07	6.59172e+07
4-Hydroxybenzaldehyde		1.95423e+07	2.00102e+07	2.47954e+07	6.43479e+07
2-aminoethylphosphonicacid		2.0027e+07	2.10129e+07	2.02366e+07	6.12765e+07
hexahomomethionine		2.26311e+07	2.14063e+07	1.68262e+07	6.08636e+07
1-Methyladenine		2.51704e+07	2.15529e+07	1.27509e+07	5.94743e+07
Butylate		1.9678e+07	1.917e+07	1.95872e+07	5.84352e+07
gamma-L-Glutamylputrescine		1.82702e+07	1.87821e+07	2.1231e+07	5.82834e+07
(2R_4S)-2_4-Diaminopentanoate		1.97347e+07	1.31449e+07	2.4802e+07	5.76816e+07
(S)-2-Acetolactate		1.44126e+07	1.2812e+07	2.85036e+07	5.57282e+07
Imidazole-4-acetaldehyde		1.50404e+07	2.11169e+07	1.85081e+07	5.46654e+07
4-Guanidinobutanal		2.058e+07	1.79239e+07	1.56201e+07	5.41241e+07
2-Aminoacetophenone;O-Acetylaniline		1.92851e+07	1.80228e+07	1.64166e+07	5.37245e+07
1_4-Lactone		1.75067e+07	1.77385e+07	1.80815e+07	5.33266e+07
Cerulenin		2.12964e+07	1.81521e+07	1.30259e+07	5.24744e+07
N-Acetyl-beta-D-glucosaminylamine		1.78583e+07	1.72756e+07	1.70133e+07	5.21472e+07
L-Cystine		1.607e+07	1.89775e+07	1.39686e+07	4.90161e+07
L-Hypoglycin		1.29636e+07	1.4989e+07	2.05694e+07	4.85219e+07
6-Hydroxymelatonin		1.30229e+07	1.46142e+07	2.03203e+07	4.79574e+07
3'-UMP		1.29592e+07	1.38724e+07	1.91274e+07	4.5959e+07
gamma-Glutamyl-gamma-aminobutyraye		1.32469e+07	1.48413e+07	1.72492e+07	4.53374e+07
5-Guanidino-2-oxopentanoate		1.58752e+07	1.59545e+07	1.3469e+07	4.52988e+07
N-Methylpyridinium		1.31572e+07	1.27605e+07	1.9068e+07	4.49857e+07
L-MethionineS-oxide		1.65841e+07	1.63114e+07	1.147e+07	4.43655e+07
2_6-Diaminoheptanedioicacid		1.46062e+07	1.48454e+07	1.43079e+07	4.37595e+07
(R)-Pantolactone		1.7647e+07	1.27228e+07	1.25227e+07	4.28926e+07
S_S-Dimethyl-beta-propiothetin		1.37012e+07	1.46864e+07	1.38143e+07	4.2202e+07
1-Methylhistidine		1.30157e+07	1.50212e+07	1.2087e+07	4.01238e+07
pentahomomethionine		1.33084e+07	1.35329e+07	1.27587e+07	3.96001e+07
(2S)-2-Isopropyl-3-oxosuccinate		9.06162e+06	2.20441e+07	6.88352e+06	3.79892e+07
2-Methylcholine		8.70126e+06	1.52549e+07	1.2305e+07	3.62611e+07
Pantothenol		1.00584e+07	1.1326e+07	1.42264e+07	3.56108e+07
L-N2-(2-Carboxyethyl)arginine		9.63844e+06	1.16986e+07	1.40622e+07	3.53992e+07
2-Hydroxyethanesulfonate		7.44204e+06	6.64301e+06	1.99403e+07	3.40254e+07
3-Hydroxyaminophenol		1.29498e+07	1.3784e+07	6.39113e+06	3.31249e+07
Pyridine-3-aldehyde		1.27416e+07	1.52696e+07	4.73827e+06	3.27495e+07
1-deoxynojirimycin		1.05456e+07	1.17854e+07	1.03097e+07	3.26406e+07
Methylimidazoleacetaldehyde		1.13537e+07	1.0346e+07	1.07553e+07	3.2455e+07
(4S)-4_6-Dihydroxy-2_5-dioxohexanoate		1.01003e+07	1.19981e+07	9.81337e+06	3.19117e+07
2-keto-4-methylthiobutyricacid(KMBA)		1.16852e+07	1.18899e+07	8.0884e+06	3.16635e+07
Pyrazinamide		9.40142e+06	1.02915e+07	1.13363e+07	3.10293e+07
2-Deoxystreptamine		9.33171e+06	1.05544e+07	1.01432e+07	3.00293e+07
Hexanoylglycine		1.00826e+07	1.07868e+07	9.15567e+06	3.00251e+07
Lotaustralin		1.23385e+07	1.30448e+07	3.41426e+06	2.87975e+07
(E)-4-hydroxyphenylacetaldehydeoxime		9.38269e+06	9.88475e+06	9.49744e+06	2.87649e+07
gamma-Glutamyl-gamma-aminobutyraldehyde		8.82633e+06	9.22195e+06	7.92696e+06	2.59752e+07
Nonanoicacid		1.19795e+07	5.87454e+06	7.29319e+06	2.51472e+07
[FAhydroxy(4:0)]N-(3S-hydroxy-butanoyl)-homoserinelactone		8.05604e+06	8.80216e+06	7.99977e+06	2.4858e+07												2.4858e+07
Nicotinicacid		7.74507e+06	7.43984e+06	9.39027e+06	2.45752e+07
4-Hydroxyphenylacetylglycine		9.48878e+06	1.069e+07	4.2249e+06	2.44037e+07
2-Hydroxyphenethylamine		7.68689e+06	1.1855e+07	3.55526e+06	2.30972e+07
Methylimidazoleaceticacid		8.40466e+06	7.42949e+06	6.42322e+06	2.22574e+07
4-Aminohippuricacid		8.31654e+06	8.83135e+06	4.86488e+06	2.20128e+07
(2S)-2-{[1-(R)-Carboxyethyl]amino}pentanoate		7.16281e+06	8.08453e+06	6.613e+06	2.18603e+07
4-Guanidinobutanamide		6.70297e+06	6.71474e+06	8.08759e+06	2.15053e+07
Indole;1-Benzazole		7.24741e+06	7.62313e+06	6.00158e+06	2.08721e+07
D-Ala-D-Ala		6.482e+06	5.67866e+06	8.66385e+06	2.08245e+07
(-)-Quebrachitol		6.73622e+06	5.80035e+06	8.09447e+06	2.0631e+07
Cholinephosphate		7.33656e+06	7.08117e+06	6.21106e+06	2.06288e+07
Maleamate		7.52961e+06	7.18384e+06	5.27144e+06	1.99849e+07
1-Methylpyrrolinium		6.18887e+06	6.78248e+06	6.40138e+06	1.93727e+07
Acetyl-L-carnitine		5.41603e+06	7.33632e+06	5.96543e+06	1.87178e+07
Fumaricacid		5.72126e+06	6.29099e+06	6.54474e+06	1.8557e+07
2-MethylpropanalO-methyloxime		5.81151e+06	6.88141e+06	5.60081e+06	1.82937e+07
4-Methylene-L-glutamine		4.41932e+06	5.00053e+06	8.57796e+06	1.79978e+07
Myristicacid		5.45886e+06	6.10799e+06	6.38314e+06	1.795e+07
3'-CMP		4.81741e+06	5.24109e+06	7.42291e+06	1.74814e+07
Carnosine(beta-alanyl-L-histidine)		5.46901e+06	5.1258e+06	5.40549e+06	1.60003e+07
2_6-Dihydroxypseudooxynicotine		5.28095e+06	4.91116e+06	5.56634e+06	1.57584e+07
4-Guanidinobutanoate		5.71813e+06	5.8367e+06	4.17678e+06	1.57316e+07
2-Carboxy-D-arabinitol		5.45825e+06	5.82844e+06	4.3245e+06	1.56112e+07
3_4-Dihydroxy-L-phenylalanine(L-Dopa)		4.62931e+06	4.52711e+06	5.96844e+06	1.51248e+07
Ecgonine		4.80115e+06	5.63637e+06	4.55268e+06	1.49902e+07
4-Amino-5-hydroxymethyl-2-methylpyrimidine		4.33001e+06	3.66992e+06	6.9347e+06	1.49346e+07
Pyrophosphate		4.7909e+06	4.60781e+06	5.29743e+06	1.46961e+07
Ecgoninemethylester		4.54261e+06	4.76245e+06	5.35924e+06	1.46643e+07
1-Carbapen-2-em-3-carboxylicacid		4.89126e+06	4.70096e+06	5.00433e+06	1.45966e+07
OxidizedCypridinaluciferin		3.98653e+06	4.40268e+06	6.05135e+06	1.44406e+07
2_5_6-Trihydroxy-5_6-dihydroquinoline		4.86952e+06	6.10319e+06	3.21199e+06	1.41847e+07
5-Methoxyindoleacetate		4.50092e+06	4.47275e+06	4.901e+06	1.38747e+07
1-palmitoylglycerol;MAG(16:0)		4.9039e+06	4.38439e+06	4.39567e+06	1.3684e+07
Norepinephrine(Noradrenaline)		4.61362e+06	4.35567e+06	4.66043e+06	1.36297e+07
5-hydroxy-2_4-dioxopentanoate		4.59303e+06	5.04249e+06	3.91687e+06	1.35524e+07
(2R_3S)-3-Isopropylmalate		4.09504e+06	4.02992e+06	4.88355e+06	1.30085e+07
8-Amino-7-oxononanoate		4.11446e+06	4.39122e+06	4.44379e+06	1.29495e+07
3-(Methylthio)propionicacid		3.25442e+06	4.67882e+06	4.88234e+06	1.28156e+07
Pantetheine		4.39517e+06	4.47941e+06	3.76917e+06	1.26438e+07
Benzimidazole		5.225e+06	4.39888e+06	2.9941e+06	1.2618e+07
[FAhydroxy_oxo(7:0/2:0)]4-hydroxy-2-oxo-Heptanedioicacid		4.99701e+06	3.34972e+06	4.0441e+06	1.23908e+07												1.23908e+07
2-Hydroxy-2_4-pentadienoate		4.79198e+06	4.7371e+06	2.84595e+06	1.2375e+07
2-Methylhippuricacid		4.3053e+06	4.15711e+06	3.50568e+06	1.19681e+07
Monomethylsulfate		3.55564e+06	4.37413e+06	3.9242e+06	1.1854e+07
(R)-3-(4-Hydroxyphenyl)lactate		4.25577e+06	4.61074e+06	2.79941e+06	1.16659e+07
Capryloylglycine		3.72678e+06	4.26144e+06	3.00997e+06	1.09982e+07
(R)-3-Hydroxybutanoate		3.36894e+06	3.69222e+06	3.71328e+06	1.07744e+07
1_8-Diazacyclotetradecane-2_9-dione		3.46858e+06	3.23816e+06	3.71383e+06	1.04206e+07
Monostearin		4.02991e+06	1.93385e+06	4.3913e+06	1.03551e+07
Imidazolone		2.60227e+06	2.20603e+06	5.51894e+06	1.03272e+07
Gabaculine		3.11065e+06	3.33148e+06	3.8788e+06	1.03209e+07
Homoarginine		2.90031e+06	3.18298e+06	4.22273e+06	1.0306e+07
L-Carnitinamide		3.67365e+06	3.21909e+06	3.228e+06	1.01207e+07
Cysteicacid		2.65026e+06	2.59799e+06	4.69024e+06	9.93848e+06
S-Methyl-1-thio-D-glycerate		3.88217e+06	3.07687e+06	2.76462e+06	9.72366e+06
N-Acetylneuraminicacid(NeuAc)		3.93015e+06	4.1738e+06	1.29363e+06	9.39758e+06
4-Nitroaniline		3.23559e+06	2.99168e+06	3.11678e+06	9.34406e+06
D-Glycericacid;a_b-Hydroxypropionicacid		2.89669e+06	2.68216e+06	3.50405e+06	9.0829e+06
2-Hydroxypyridine		2.32961e+06	3.43268e+06	3.22342e+06	8.9857e+06
(R)-2_3-Dihydroxy-3-methylpentanoate		3.2763e+06	2.74029e+06	2.87803e+06	8.89463e+06
2-Carboxy-2_3-dihydro-5_6-dihydroxyindole		2.92371e+06	3.14514e+06	2.68016e+06	8.74902e+06
Pyridoxamine;2-Methyl-4-aminomethyl-5-hydroxymethyl-3-Pyridinol		2.95565e+06	3.26747e+06	2.49786e+06	8.72097e+06
N-Acetyl-L-tyrosine		2.96243e+06	2.78705e+06	2.91859e+06	8.66807e+06
3-Guanidinopropanoate		3.2316e+06	2.82071e+06	2.53605e+06	8.58836e+06
Ggamma-L-Glutamyl-L-glutamicacid		2.55491e+06	2.947e+06	3.06446e+06	8.56637e+06
N-Acetyl-D-glucosaminate		3.07999e+06	3.51762e+06	1.62867e+06	8.22628e+06
1-(4-Hydroxyphenyl)-2-aminoethanol		3.18297e+06	3.02409e+06	2.01752e+06	8.22457e+06
(1-Ribosylimidazole)-4-acetate		2.69949e+06	2.30348e+06	3.12129e+06	8.12426e+06
(S)-1-Pyrroline-5-carboxylate		2.3962e+06	2.48978e+06	3.07097e+06	7.95695e+06
N6_N6_N6-Trimethyl-L-lysine		1.71823e+06	3.09233e+06	3.02953e+06	7.8401e+06
Leucinamide		2.59283e+06	2.57302e+06	2.61225e+06	7.7781e+06
4a-Carbinolaminetetrahydrobiopterin		2.9227e+06	2.86608e+06	1.98e+06	7.76878e+06
5-Amino-4-imidazolecarboxyamide		1.9168e+06	1.75102e+06	4.08785e+06	7.75567e+06
(R)-Acetoin		2.55827e+06	2.49433e+06	2.68123e+06	7.73383e+06
3-Indolepropionicacid		2.67895e+06	2.86779e+06	2.16593e+06	7.71267e+06
Fructoselysine		3.24271e+06	3.22279e+06	933381	7.39888e+06
2-Hydroxymethylserine		2.66796e+06	1.40178e+06	3.27054e+06	7.34028e+06
2-Oxopropyl-CoM		3.52929e+06	3.21833e+06	396113	7.14374e+06
3-Methylbutanoicacid		1.81066e+06	2.41465e+06	2.89462e+06	7.11993e+06
D-2-Amino-hexano-6-lactam		1.88915e+06	2.32901e+06	2.67745e+06	6.89561e+06
Coniferylalcohol		2.5759e+06	2.87624e+06	1.34337e+06	6.79551e+06
N-Acetyl-beta-D-galactosamine		1.89496e+06	1.98794e+06	2.86084e+06	6.74374e+06
Coformycin		2.20958e+06	2.49678e+06	1.83883e+06	6.5452e+06
alpha-L-Arabinose		2.4237e+06	1.80141e+06	2.2642e+06	6.48931e+06
3-Methylcrotonylglycine		2.18143e+06	2.28391e+06	1.53643e+06	6.00177e+06
Proclavaminicacid		1.91405e+06	1.72209e+06	2.22611e+06	5.86225e+06
(4E)-2-Oxohexenoicacid		2.41672e+06	2.30665e+06	1.01798e+06	5.74135e+06
N2-Acetyl-L-aminoadipate		2.15468e+06	2.23182e+06	1.34264e+06	5.72914e+06
2-Amino-4-hydroxy-6-hydroxymethyl-7_8-dihydropteridine		2.24842e+06	1.95093e+06	1.52538e+06	5.72473e+06
1_2-Diaminobenzene		1.77451e+06	1.96764e+06	1.98193e+06	5.72408e+06
3-Ureidoisobutyrate		1.78874e+06	1.7952e+06	2.13595e+06	5.71989e+06
Neuraminicacid		2.25784e+06	2.54635e+06	868828	5.67301e+06
Scoparone		1.91035e+06	2.2096e+06	1.43783e+06	5.55778e+06
Butylbutyrate		1.67364e+06	1.70371e+06	1.9319e+06	5.30925e+06
(-)-Salsoline		2.01022e+06	1.906e+06	1.29569e+06	5.21191e+06
N-Acetyl-L-2-amino-6-oxopimelate		2.15666e+06	2.00367e+06	995957	5.15629e+06
D-Asparagine		1.51926e+06	1.61938e+06	1.98812e+06	5.12676e+06
O-Succinyl-L-homoserine		1.93539e+06	2.14359e+06	1.04406e+06	5.12303e+06
3'-hydroxyacetophenone;3-ACETYLPHENOL		1.68922e+06	1.58017e+06	1.75921e+06	5.0286e+06
4-hydroxy-4-methyl-2-pentanone		1.0724e+06	1.68587e+06	2.24767e+06	5.00594e+06
O-Propanoylcarnitine		1.64072e+06	2.02881e+06	1.3179e+06	4.98743e+06
Decanoicacid		1.59139e+06	1.49545e+06	1.83587e+06	4.92271e+06
4-Imidazolone-5-propanoate		1.93516e+06	1.62671e+06	1.32323e+06	4.88509e+06
Indole-3-ethanol		1.5444e+06	1.44823e+06	1.85675e+06	4.84938e+06
O-beta-D-Glucopyranosyl-cis-zeatin		1.52928e+06	1.56197e+06	1.72835e+06	4.8196e+06
Nalpha_Nalpha-Dimethyl-L-histidine		1.56853e+06	1.81547e+06	1.40177e+06	4.78577e+06
Benzaldehyde		1.63162e+06	1.73501e+06	1.33915e+06	4.70578e+06
3_4-Dimethoxyphenethylamine		1.48081e+06	1.56793e+06	1.65426e+06	4.703e+06
Coumarin		1.70695e+06	1.60685e+06	1.36565e+06	4.67945e+06
(R)-2-Hydroxyglutarate		1.44342e+06	1.78875e+06	1.42647e+06	4.65864e+06
Histamine		1.81776e+06	1.19802e+06	1.55151e+06	4.56729e+06
4-Oxocyclohexanecarboxylate		2.44983e+06	1.43188e+06	659510	4.54122e+06
trihomomethionine		860182	997108	2.6284e+06	4.48569e+06
2_7-Anhydro-alpha-N-acetylneuraminicacid		1.84215e+06	1.61065e+06	767050	4.21985e+06
N-(omega)-Hydroxyarginine		1.24337e+06	1.43571e+06	1.49662e+06	4.1757e+06
Muramicacid		1.71669e+06	1.93505e+06	502515	4.15425e+06
Palmitoleicacid		1.57424e+06	1.13047e+06	1.43016e+06	4.13488e+06
Acetonecyanohydrin		1.27921e+06	1.43269e+06	1.39952e+06	4.11143e+06
(1R_2S)-1-Hydroxypropane-1_2_3-tricarboxylate		1.02102e+06	1.53229e+06	1.53162e+06	4.08493e+06
tetrahomomethionine		753024	1.56808e+06	1.72079e+06	4.0419e+06
L-cycloserine		1.17729e+06	1.50869e+06	1.22472e+06	3.91071e+06
chavicol		1.49117e+06	1.74269e+06	653406	3.88727e+06
L-isoglutamine		691589	1.37517e+06	1.80067e+06	3.86743e+06
5-Amino-4-imidazolecarboxylate		1.22767e+06	1.31234e+06	1.30852e+06	3.84853e+06
1_7-Dimethylxanthine(paraxanthine)		1.16e+06	1.17938e+06	1.49521e+06	3.83459e+06
Nicotinuricacid		1.57566e+06	1.50921e+06	740864	3.82574e+06
9-methylthiononanaldoxime		994552	2.12796e+06	666688	3.7892e+06
4-Methylene-L-glutamate		1.30133e+06	1.16025e+06	1.32718e+06	3.78876e+06
2-Dehydro-D-gluconate		1.15905e+06	1.23299e+06	1.39195e+06	3.78399e+06
2-(beta-D-Glucosyl)-sn-glycerol		1.21334e+06	1.44049e+06	1.04819e+06	3.70201e+06
3-Hydroxy-2-methyl-4-pyrone		882025	1.98099e+06	811787	3.6748e+06
2-Oxooctadecanoicacid		1.26058e+06	1.03747e+06	1.29394e+06	3.59199e+06
D-Cathinone		1.15739e+06	977445	1.36379e+06	3.49863e+06
4-Hydroxycinnamoylmethane		1.21838e+06	1.34911e+06	889322	3.45681e+06
5-Hydroxyferulate		1.3552e+06	1.46077e+06	639180	3.45515e+06
Asparagusate;1_2-Dithiolane-4-carboxylicacid		1.12061e+06	1.17041e+06	1.13648e+06	3.4275e+06
N-Formyl-L-aspartate		1.28927e+06	1.39226e+06	743454	3.42498e+06
3-Sulfinoalanine;Cysteinesulfinicacid		1.04151e+06	1.03596e+06	1.32202e+06	3.39949e+06
3_5-Dimethoxy-4-hydroxycinnamicacid;Sinapicacid		1.1547e+06	1.496e+06	671337	3.32204e+06
L(+)-Citrulline;2-Amino-5-uredovalerate		532082	603704	2.1638e+06	3.29958e+06
(6Z)-Octadecenoicacid		1.11862e+06	905750	1.21254e+06	3.2369e+06
Pteridine		897315	889045	1.4191e+06	3.20546e+06
Phenylacetaldehyde		833775	1.23574e+06	1.06894e+06	3.13845e+06
(R_R)-Tartaricacid		896953	912504	1.29018e+06	3.09964e+06
4-Amino-4-deoxychorismate		1.03127e+06	1.01465e+06	993925	3.03984e+06
Dihydropteridine		758645	906421	1.3702e+06	3.03527e+06
Sedoheptulose		1.64109e+06	1.00258e+06	352828	2.9965e+06
Cholinesulfate		899698	928861	1.16784e+06	2.9964e+06
N-Acetylglutamine		1.06808e+06	1.00363e+06	917079	2.98879e+06
2_6-Dihydroxynicotinate		1.0737e+06	1.31676e+06	581087	2.97154e+06
Pyrimidine		645011	1.03583e+06	1.26498e+06	2.94582e+06
5-Hydroxykynurenamine		890726	1.15339e+06	890793	2.93491e+06
3-(3_4-Dihydroxypyridin-1-yl)-L-alanine		1.02192e+06	970126	900703	2.89275e+06
6-Hydroxypseudooxynicotine		940301	1.09406e+06	849197	2.88356e+06
2-(4-Hydroxyphenyl)ethanol(Tyrosol)		1.09391e+06	1.15131e+06	627329	2.87254e+06
(2R)-3-Sulfolactate		205399	262916	2.19806e+06	2.66638e+06
Aspartyl-Phenylalanine		965912	910941	786741	2.66359e+06
2_5-Dioxopiperazine		1.15301e+06	820434	641688	2.61513e+06
[FAmethyl(14:0)]12-methyl-tetradecanoicacid		869389	785891	910523	2.5658e+06												2.5658e+06
AminoDHQ		1.1977e+06	742603	621853	2.56216e+06
N-Butyryl-L-homoserinelactone		933329	997189	627737	2.55826e+06
3-(Uracil-1-yl)-L-alanine		754751	894552	794396	2.4437e+06
formyl-isoglutamine		898880	826270	708567	2.43372e+06
Eicosanoicacid		919307	757076	737082	2.41347e+06
Nicotinamide		772080	677851	947748	2.39768e+06
3-Hydroxypicolinicacid		870574	873827	624073	2.36847e+06
(1S_3R_4S)-3_4-Dihydroxycyclohexane-1-carboxylate		1.51006e+06	521548	334653	2.36626e+06
7-methylthioheptanaldoxime		742943	805579	753750	2.30227e+06
Hydantoin		807978	613094	870229	2.2913e+06
Ricinine		899590	875924	514991	2.29051e+06
Spermidine		656369	883336	749482	2.28919e+06
2'-Deoxymugineicacid		965436	988505	298923	2.25286e+06
1-Methylxanthine		775454	705219	736004	2.21668e+06
5-Aminoimidazole		402707	1.24034e+06	567698	2.21074e+06
Hypotaurine		702418	899309	577054	2.17878e+06
4-Coumarylalcohol		711716	741664	709438	2.16282e+06
1D-myo-Inositol3-phosphate		628400	653791	809142	2.09133e+06
3-Methoxytyramine		656194	657350	692867	2.00641e+06
[FAamino_oxo(6:0/2:0)]2-amino-3-oxo-hexanedioicacid		774658	715531	498569	1.98876e+06												1.98876e+06
N-Acetyl-L-glutamate5-semialdehyde		675259	824052	485504	1.98482e+06
9-cis-Retinoicacid		759808	535594	648306	1.94371e+06
Cystathionine		542867	678849	707271	1.92899e+06
1_5-Anhydro-D-mannitol		698829	635948	569043	1.90382e+06
Maleimide		607201	840077	453664	1.90094e+06
Creatinine		483149	489175	916879	1.8892e+06
2_4-Dihydroxybenzoicacid		280699	316708	1.23442e+06	1.83183e+06
N1-Methyl-2-pyridone-5-carboxamide		641625	566073	598663	1.80636e+06
5-Hydroxyconiferaldehyde		531174	630116	640899	1.80219e+06
Oxalicacid;Ethanedioicacid		599408	695391	475639	1.77044e+06
Sulfoacetate		587439	488585	662855	1.73888e+06
6-Methylnicotinamide		524408	579089	570762	1.67426e+06
Coniferylaldehyde		425304	569250	677807	1.67236e+06
(R)-10-Hydroxystearate		510807	492685	604787	1.60828e+06
2'_4'-Dihydroxyacetophenone		500074	405722	699297	1.60509e+06
1_3_5-trimethoxybenzene		576202	572453	455022	1.60368e+06
4-Hydroxymethylphenylhydrazine		639841	606872	355213	1.60193e+06
Hydantoin-5-propionate		449785	507029	640183	1.597e+06
Kinetin;N-Furfuryl-Adenine		385099	700228	459870	1.5452e+06
2_3_4_5-Tetrahydrodipicolinate		413881	497453	611286	1.52262e+06
1_2_3_5-Tetrahydroxybenzene		478398	805379	229495	1.51327e+06
Nitrilotriaceticacid		390847	651233	452724	1.4948e+06
Dopamine3-O-sulfate		577690	560425	342262	1.48038e+06
Thiomorpholine3-carboxylate		486987	506624	452222	1.44583e+06
(R)-2-Methylimino-1-phenylpropan-1-ol		488854	502736	434135	1.42573e+06
5-Methoxy-N_N-dimethyltryptamine		508888	584752	307781	1.40142e+06
Alliin		504076	539658	336627	1.38036e+06
1_3_8-Naphthalenertriol		512324	371473	495962	1.37976e+06
4-Imidazolone-5-acetate		497417	360049	503267	1.36073e+06
Methanesulfonicacid		287134	224256	845859	1.35725e+06
Guanidineaceticacid;Guanidoaceticacid		437770	421060	487083	1.34591e+06
2-(Acetamidomethylene)succinate		507403	457758	355864	1.32103e+06
1_2-Dihydrovomilenine		489029	447829	377460	1.31432e+06
4-Quinolinecarboxylicacid		494815	494555	307057	1.29643e+06
N-Feruloylglycine		402822	491722	379921	1.27446e+06
3-(3_4-Dihydroxyphenyl)pyruvate		410851	459323	404090	1.27426e+06
N-Acetyl-L-phenylalanine		383004	425654	395885	1.20454e+06
L-Kynurenine		379912	367630	440781	1.18832e+06
Deoxycytidine		381323	359565	446594	1.18748e+06
5-Aminopentanamide		396537	432152	352924	1.18161e+06
3-(2-Hydroxyphenyl)propanoate		446658	424661	297670	1.16899e+06
3_5-Dihydroxy-phenylglycine		409697	540768	216925	1.16739e+06
CAI-1		366484	365830	409770	1.14208e+06
2_5-Dihydroxypyridine		385569	423618	305127	1.11431e+06
Epinephrine(OrL-Adrenaline)		505049	427399	180312	1.11276e+06
2-Methylnicotinamide		369330	398391	343495	1.11122e+06
[6]-Gingerol		384426	375754	347467	1.10765e+06
2_3-Dihydro-2_3-dihydroxybenzoate		351253	359633	392706	1.10359e+06
2-(3'-methylthio)propylmalate		386288	325143	382152	1.09358e+06
Caffeine		364594	302414	407731	1.07474e+06
7-Cyano-7-deazaguanine		455754	300311	314317	1.07038e+06
Guanosine		343797	295614	394982	1.03439e+06
3-Hydroxykynurenine		254616	371326	396910	1.02285e+06
2_4_6/3_5-Pentahydroxycyclohexanone		217309	322490	463910	1.00371e+06
L-gamma-Glutamyl-L-hypoglycin		420047	430803	150148	1.001e+06
[FA(20:4)]5Z_8Z_11Z_14Z-eicosatetraenoicacid		303762	286155	381811	971728												971728
2-Oxindole		337608	308497	300335	946440
N-(2_3-Dihydroxybenzoyl)-L-serine		351014	417143	162411	930568
2-Hydroxyhepta-2_4-dienedioate		305438	386684	227385	919508
3-Epihydroxy-2'-deoxymugineicacid		353825	404312	154011	912149
Guanidinoproclavaminicacid		310434	308889	274793	894117
6-(alpha-D-Glucosaminyl)-1D-myo-inositol		276946	403729	204682	885356
6-Pyruvoyltetrahydropterin		268858	217807	370910	857575
4-Hydroxy-2-oxoglutarate		260111	293301	283500	836912
(S)-beta-Methylindolepyruvate		220220	185400	428647	834267
Abieticacid		684238	47329.4	99166.3	830734
(R)-2_3-Dihydroxy-3-methylbutanoate		265006	240245	304921	810171
4-(2-Aminophenyl)-2_4-dioxobutanoate		259267	253074	296200	808540
4-NitroquinolineN-oxide		264047	255459	287917	807423
2-Hydroxy2-methylbutyricacid		281451	263480	260284	805215
N-Caffeoylputrescine		262951	280946	247783	791680
[FA(6:1)]2-hexenal		276306	288022	188295	752623												752623
Agaritine		275972	288658	178518	743148
Docosahexaenoicacid		658643	67938	8228.26	734809
D-Tryptophan		236545	245378	242314	724236
allylcysteine		258188	248125	205000	711313
2-Oxoglutaramate		259236	232101	214351	705689
(7S_8S)-DiHODE		205321	207819	265575	678715
N_N-Dihydroxy-L-tyrosine		214304	158907	296023	669234
5-Valerolactone		347006	223427	92581.7	663015
N4-Phosphoagmatine		227099	196655	231979	655733
delta-Guanidinovalericacid		191774	243578	211535	646886
3-Hydroxycotinine(3HC)		195610	240681	199415	635705
Clavulanicacid		207319	173156	249822	630297
Hordenine		188032	202217	237747	627996
Catechol;1_2-Dihydroxybenzene		243161	168154	182934	594249
Acetyl-N-formyl-5-methoxykynurenamine		218665	231514	131359	581539
2-Furoate		177868	192922	187125	557915
N-alpha-Acetylarginine		210899	206015	137682	554595
N-Acetyl-L-methionine		186515	241665	126366	554546
D-Cysteine		168833	221930	161531	552293
valpromide		170897	219834	154339	545070
Anserine		163639	172107	172723	508469
3-Hydroxy-L-glutamate		182382	187551	132986	502919
(R)-3-((R)-3-Hydroxybutanoyloxy)butanoate		196494	133321	144362	474177													474177
2_6-Diamino-4-hydroxy-5-(N-methyl)formamidopyrimidine		155805	162456	136929	455190
2-(Hydroxymethyl)-3-(acetamidomethylene)succinate		169672	155602	122412	447685
Betalamicacid		139009	147468	160110	446586
2-Aminomalonatesemialdehyde		177495	134821	122922	435237
L-Formylkynurenine		117757	129111	158568	405436
Crotono-betaine		141902	164210	92839.6	398952
(9Z)-(13S)-12_13-Epoxyoctadeca-9_11-dienoicacid		127272	111563	148418	387254
1-(beta-D-Ribofuranosyl)-1_4-dihydronicotinamide		153829	156867	66185.5	376881
Imidazol-5-yl-pyruvate		128051	36148.1	189772	353971
13-(2-Methylcrotonoyl)oxylupanine		141600	112492	96303.4	350396
L-Djenkolicacid		134837	131015	81502.4	347354
Indoxylsulfate		111509	104209	125270	340988
Uricacid		120960	127812	91097.9	339870
N-Acetyl-L-histidine		123935	115650	99764.4	339349
Arenediol		71223.7	59176.1	200285	330685
N2-Succinyl-L-arginine		102630	116751	103740	323121
N-Succinyl-L-glutamate		104671	82873.9	126487	314032
D-(-)-Erythrose;L-Threose		91655.7	132641	89351.9	313648
5-Hydroxy-DL-tryptophan		108697	94960.2	107551	311208
3-Methyldioxyindole		100585	117374	87992.8	305952
Lysergicacid		111282	59740.1	134707	305729
5D-5-O-Methyl-2_3_5/4_6-pentahydroxycyclohexanone		91645.2	107650	104634	303929
L-Ascorbate6-phosphate		84996.4	71453.5	136627	293077
3-Methylbut-2-enal		106829	115374	57528.9	279732
L-Homocysteicacid		109691	97918.8	68431.8	276041
7-Aminocephalosporanicacid		121515	112707	41191.2	275412
Sulfonylbismethane		79611.2	78334	91606.9	249552
Isophenoxazine		85799	80459.9	78162.5	244421
4-(L-Alanin-3-yl)-2-hydroxy-cis_cis-muconate6-semialdehyde		85337.3	68014.4	66687	220039
2-hydroxycaproicacid		84313.8	53908.2	78503.9	216726
Diisopropylphosphate		71290.7	74732.8	67919.3	213943
5-(2'-Carboxyethyl)-4_6-dihydroxypicolinate		72109.1	67326.1	73881.2	213316
2-Amino-4-oxo-4-alpha-hydroxy-6-(erythro-1'_2'_3'-Tri-hydroxypropyl)-5_6_7_8-tetrahydroxypterin		62732.2	45463.3	104940	213136
Metanephrine		71782.7	79537.9	58656	209977
2-Hydroxy-6-oxonona-2_4-diene-1_9-dioate		43383.7	54745.5	110907	209036
Eugenol;4-Allylguaiacol		76853.5	87982.8	43534.8	208371
Porphobilinogen		69406.8	56341.6	82313.1	208061
3-Methylcatechol;3-Methyl-1_2-benzenediol		61606.8	74685.5	56014.8	192307
1(2H)-Isoquinolinone		54545.8	64904	71242.9	190693
Homocystine		14634	118631	44869.6	178135
L-2-Amino-3-oxobutanoicacid		54443.8	78331.2	44643	177418
Thiocysteine		52876.8	71100.1	52820	176797
2-Methylpropanaloxime		67767.1	70131.6	36179	174078
alpha-D-Xylose1-phosphate		50458.3	63132.3	53012.1	166603
5-Hydroxy-6-methoxyindoleglucuronide		35185.5	38070.8	92100.2	165356
Phosphinothricin		63783.6	54409.9	40255.9	158449
5-Methyldeoxycytidine		51290.5	48412.6	58052.5	157756
(1R_6R)-6-Hydroxy-2-succinylcyclohexa-2_4-diene-1-carboxylate		52224.7	80401	24504	157130
2_5-Dihydroxybenzaldehyde		47114.6	40457	67425	154997
Anisole		60946.8	67384.3	25689.8	154021
2-Methylbutanal		74562.7	30570.9	43959.9	149094
L-Lathyrine		49623.3	50196.8	47912.2	147732
5_6-Dihydroxyindole-2-carboxylate		49160.9	47312.4	42478	138951
Cysteine-S-sulfate		32886.5	60239.1	44509.8	137635
Cadaverine		55389.9	35415.7	45826.5	136632
Ergothioneine;Thiolhistidine-betaine		43107	50646	41097.4	134850
N-Benzoyl-D-arginine		63059.6	33605.2	33996.4	130661
Hexylamine		19769.2	64200.7	39819.7	123790
4-Nitroacetophenone		35591.8	44289.7	40350.9	120232
1_10-Phenanthroline		38409.4	38608.3	36939.3	113957
3-Hydroxy-2-methylpyridine-4_5-dicarboxylate		49273	49460.5	14822.1	113556
Dodecanedioicacid		28523.2	38712.7	41600.7	108837
Epinephrineglucuronide		33560.8	46715.9	28168.7	108445
2-Aminomuconatesemialdehyde		38687	39835.6	25243.4	103766
3-Methyloxindole		27440.5	41591.5	29347.4	98379.4
Propane-1_2-diol1-phosphate		16146.6	32610.1	47948.4	96705
2-methylhistamine		2913.69	36214.8	53595.3	92723.8
4-Hydroxy-2-butynal		32981.6	30379.6	28589.3	91950.5
L-Histidinol		22380.1	30005.3	37303.6	89689
D-Iditol		26651	31344.7	30662.5	88658.2
5-(2-Hydroxyethyl)-4-methylthiazole		27077.7	28829.4	32284	88191.2
Syringin		25429.4	27019.6	25857.6	78306.6
2-Aminomuconate		26084.7	24791.4	22368	73244.1
3-hydroxy-1H-quinolin-4-one		8311.42	19448.4	45327.7	73087.6
2_3-Dimethylmaleate		17966.6	31927.2	20352.7	70246.5
[FAtrihydroxy(18:0)]9_10_13-trihydroxy-11-octadecenoicacid		21119.5	22670.2	21887.9	65677.6												65677.6
N(alpha)-Benzyloxycarbonyl-L-leucine		23923.2	19451.4	19831.7	63206.3
(S)-Nicotine		7851.01	40414	14350.9	62616
5-Hydroxyindoleacetylglycine		13764.4	16830.3	19254.2	49848.8
D-Saccharicacid		14248.3	20256.9	13133.7	47638.9
3-Sulfinylpyruvate		9159.14	8302.87	28421	45883.1
Cycasin		15890.6	10529.5	19182.4	45602.4
Agmatine		5764.13	16994.6	22028.9	44787.6
Debrisoquin		12932.8	14909.8	11534.9	39377.6
Butyryl-L-carnitine		11916.3	11872.4	12676.1	36464.8
7-mercaptoheptanoylthreonine		12633	8895.87	13698.4	35227.3
2-oxo-1_2-dihydroquinoline-4-carboxylate		7404.45	16557.4	7391.24	31353
dihomomethionine		8610.19	6691.37	12322.5	27624.1
(2R)-2-Hydroxy-3-(phosphonooxy)-propanal		3159.19	10798.2	10497.1	24454.5
N-Hydroxy-2-acetamidofluorene		8035.51	4625.85	4328.88	16990.2
L-2-Methyltryptophan		6062.29	6597.78	3634.27	16294.3
Pyridine		4098.92	2595.17	6715.87	13410
Tropinone		4210.69	3117.47	4737.04	12065.2
					8.13548e+10
